# Supplementary material for: A simple and reliable PCR-based method to differentiate between XX and XY sex genotypes in Cannabis sativa
Source: Planta. 2025 Aug 22;262(4):87. doi: 10.1007/s00425-025-04804-z (PMC12373676; doi:10.1007/s00425-025-04804-z)
Supplement: Supplementary file 1 — Supplementary file1 (FA 41 KB) Data S1: 25 putatively Y chromosomal transcripts [file 425_2025_4804_MOESM1_ESM.fa]

>FE.chrY.t1
TGCAGCCGATCCTCCATGGCCGGACGTTCCAACTGTGATTCTCACCACCACAATGCTACGTTCAATCAGATCCTCAAAGA
TGTTCAAGGATTTGACAATCCTATTCCTCTTTCACCACTATGGCTTCTGTCAAAGCAGGGAGAGAGCAAGCCAGGTGTAG
GAACATGGGTGTGTTACAATTATCACTTAGTTGATCATTTATGTATCTAGCACTAGTCATTCCTTATGCCGTACTGAAGA
GAGAGATCACTTACTGTGTATCCTTATGATAAGACTAACTTACAATGTTACGTTATTTCGGCTACTTTGTATTTCTTTTT
TTATTTATATGTCTTCTATGAAGTATCCATAATAGTTTGTGCAGGAAAATTCTTCCAGTTCAAATTCTTCATATGGAGAT
TGTGCAGATATCTTGAAAGCAGGAGGCAATGGTGAGGAGATTCATGATACCCAGAAGAGGAAAGATTTTTGTCAGCCCTT
CTTGCCAGAAAAGGAAACCAGTCGACGTGGCCGTTGGCGAGATGAAGAAAGGTATATGAACTCTTCCTTGCTCAAAGATA
GGATGGACTGCTTGACCGACAATTTCTCTACAAGACACTTTGGTGAAGGGCGTCATGTTTTGTCTAAGCGACGGGCTGAT
TCAAGTAACAATCACTCCAATTATGAACAACGGCGTGAAAGCAAATGGGATTCTCATTGGGGTCCTTATGATAAACAAGC
AAATGAATTGCGAGAGAAATGGATGTATTCTGTGAAAGATGCTAACTCACATCTTGATAAGATGTCATCACTTGGGGATG
ATCATGGAAAAGATGAAAAGGTAGGGGACCATATTTGTCCATGGAGATGCTCAATACAAGGTCGACGAAGGGGAGAACTG
CATAATCAAACACAATCCTCAAACAAAGAAGTTTCTCCACATTCATATAATCGAGGTGGTGGGGAAAATGCACATCATTC
ATTTTCTCTTGGTCGTGGGAGAATTAGTTCTGGTGGATCCAATTTGAATATTATCTCGCATTCACAGTCTCAGGGAACCC
TCTCGGGCAAAGTTAAAGGCATTCATGGAGAGTCTCAACATTTGAGATATAGTAGGTCAAAGCTACTTGATGTGTACAGA
TTGGGTGATTTGAGATCATTCCGGAGACTAGTGCATGGTGTAGAAGCCCCATCCCTTACTGTGGATGAGCCACTAGAGCC
TATGGCATTGTCTTCACGAATTCCTGAGGAAATAATATCTAAAGAGCAACGAGATCAGGTGGGCTTTATGCAGTCAAGAA
CTAAGATTGGTCGTAGAGAAGACTTGCCTCAAGGTTGTGAAGATTATAAGAATGAAAGCACTGCCATTTTAAACGATGCA
GTTGAAATAGAAGACAGTGGATCTTCTAAAGAGTCTAATGAGGTTACTATCAGTAAGGAATCAAGCGTTTCAAGTGTGCA
AGAAACTACTGCTCATCTTGGCTCTACATGGAAAGTCCAATCGCCAGGTGAACCCTCATATGTGGTCTTGCATGATTGGA
GAGAGACTTCAACTAATGCCAAAGTAAGACCACCTGAGATTAGTTGGTCGCATCTTCAAAAGAATCATAAAAGTGAATGG
GAATGTAATCTGGCTGATTCATCATTAACCAAAGATGTGGCAGAATGGGAAAGTAGTGATGATCCAATCATTAGAAAAGG
ACCATCTGGAGTTCTGGACAGAGAACAGGATGTAAAAACACCTATGCAGCCTTCTCCAGAAGAGTTACAACTTTGTTATG
TTGATCCTCAGGGTATCATTCAAGGTCCTTTTGTCGGGGCTGATATTATTGGGTGGTTCGAGGCTGGATACTTTGGCGTA
GATTTACAGGTCCGACTGGCAGCTGCATCAAATGATATACCTTTTGCATCTCTTGGTGATGTGATGCCCCATTTACGAGG
TAAAGCAAGACCGCCACCTGGATTTGCGGTATCTAAACCAGATGAATTTACTGATACAGGAGGCCGGACAAACTCTAGCA
GTGTTAATAAAATTCTTGCTGGTTTAACTGAGGTAGATGTTATAAGAAATGAATCTAGGCCTAAATATGGTGCAACTACA
GAGGCTAAGAATACGTATTTAAAATCACTGATGTCTGGTATTCCACCTCTTCATTTGATTGCATTTTCTGAAGGTCAAGG
TTATATTGACAATAATGATCCTAGCATGCCACGATCTGAGGTTGACAATCTACTGGCCAAGAAAATGGCCCTTGAACGTC
TTAGGTCATTCCCTGCTTTCTATCCTTCTTGTCCAGGTAGAGATTCAGCATCCTTGCTTTCAAATTTCAGTGCACAAAGT
GGGTCAGATCTGCTACATAATAAGATGGAATTAGGTCATGGTCAGGGTTTTGCTTCCCCACAGTTTCCTCTTGTTACTCA
ACAACAATGGGTGCAGATGAAGAATTTACCATCCTTTCCCAATCTGTTTCCTCAGTTTGTTGATGATACAGAAGGCATTC
CAATACTGGACAATTTACTGCCTTCCAGTTCAGCACAGGATCCACAGTTGCTAAACATGCTACAACAGCAGTACGCGCTG
CAGTTACATTCTCAGACACCTGTTTCAGAACTTCAAGTATCATTATTTGATAAAATCTTGCTCCTTAAGCAACAGCTGAA
ACAGGAAGAGCAACAAATATTATTAAGGCAACAACAGCAACAACAGCTGCTTTCTCAGGTTTTGTCAGAGCAGCAAAACC
ACCAACATTTTGGTGAACTATTATTTGGACAATTGGAGGTTTCAGCAATACCAAAAGTGAATGTGTCTAGTGATTCTCAT
ATTCAACCATCTCAAGACTTGTTTCCATTCGGTTCAGATATGGCAGTTCCAAAAGTGCAGCATGATATTTCTGCAAACTT
ATTAACTATCTCTCCACAAGTTAATCAGAATAATTGTTGTAATGAACGTTTTGAAGGCTCCTTACTTTCACCACGTTACA
ATGTTGCCCATCAAGAGATTTGGGGTGCTACTGTAGCAGAAAAGGTTGATGATGGTTTTCAGAAGGATTCCTTGCCAAAT
TTAGTTGGAAGCTCATCATTGCATGAGGGGATAAACAAGGAGGTTACAGAGGAATCCACTCTGCAGAAATCCATTTCTAA
GTCTGATAGCCTAATGACTAAACCACCAGGGGTGCCATCTGAAAGCCCATTAAGATCAGAAAAAATCATCATGGTTCCCC
ACTCTGAGTTAACAGCAGATACTTCTCCCTTGGAGTGTCCTGGAGTTACTTCACAACCAGTAGTTTGTGCAAGTAAAATG
CATAAGCTAGCAGATGCTAATTATGTGGATGTGCAGTTTACTAGTGGAGTTGAAAAGAAGATTGCCAAGGAAAAGAACAC
TGAACTCTTTATAGTGATAGGAGCAAAAAATGTTGAAGCTTGTGAACCAATAAAGGCTAACGAGAAGAAGTCTAAAAAGC
AGAAACCTTCGAAAGCACAATCTTTTGGGCAGGGAAAGGGTGCCAAGACTTTCTCAGCTCAGCGATCAAAGCTGTTGGAA
ACTGACACTGCTGTTGGTGATGTTAAGTTGGATGCCGAAGCTGGTGCTGTGGATACAATATATGGATTATTGCAGCATGG
GTTAAAAGACAATGGGATCAATAAATTTGGGTTTGCTGGTGTTGAATCCCAATCAATTCAGAAAATTGCTGCAAGTACTG
AAATTTATCATGTTGAGTCCGTTGCAGTTAAGAATACTCAGTTACATGCTGGCCAGCAGGCATGGAAATCTGCTCCTGGT
TATAAAGCAAAACCCTTGTTAGAAATTCAACAGGAAGAACAGAGTAGAGGGCAGACAGATACACTGGTGTCTGAGGTTAT
CTCTACTAACGCCTTGAGTTTATCTACTCCATGGGCTGGAATTGTAGCCAATTCTGATCCAAAAATATCTAGACTCGCTA
AGAGAGGTCCAGTTGTAGCTGTGTCGACTGTTGGAAAGCATGAAAACATTCTGCACGCAAAGGGAAAAAACAGCCAGCTG
CACGATCTATTGGCTGAGGCGGTTTCAGTGAAGTCTGCTGAAAGGGATATTGATGTTTCTGCTAATATATCAAGCATGTC
CTCCCCACAGGCTGCAACTCCTAAATCAGAATCTGTGGATGACGATAACTTTATCAAGGCCAGAGGCACTAAAAAGAGTC
GCAAAAAAGCTGCTAAATCTAAGGGAGCTGGAAGTAGGATCTCAGCTTCTAGTATCTCTGCTCATGTGCCTATTGGTTCA
AGCTCTGCTGAGAAAGTCAAAAGCTCTCGGCCCACACAGCAGGAAAAGGAAGTAGTACCTGCTATTCCATCTGGGCCTTC
CTTGGGAGATTATGTTTTCTGGAAGGGGAAGCCAGCAACGCCTGCTCCTCCAGCATGGTCTACGGAGACTAGAAAGTCTC
TAAAGACAACATCATTAAGAGAGATTCTCAAGGAGCAAGAGAAAAAAAATATCTGCTACCCTGCATGGGAATAATGCACC
AACTTTTCATGAATCACAACCAAGCAAGTCCACCTGCAAGAGTTTTCCTTCATGGTCTCTTTCTGGCTCCTTTCCATCTA
AAGTATCATGTCCTAAGCAGATTAATTTTCTTGCTTCTCAGTCAAGACATAATGGAGACGAAGACTTATTTTGGGGGCCA
GTTGACCAAACAAAGCAAGAAACTAAACAAACATATTTTCTTAGTCTCTCAGACCAGGGTAGTAGGGGAGTGGAAAACAA
CCCTTCAAAAGGAATGTCATCAACAGGGTCATTAAGCTGCCATAAGTCAATTGGTGGCAAAGCCACTAAGGGAGGTTCCC
TTTCATCTTCACGTGTCTCTCTACACTCATCACTGAAAGGGAAAAGAGATGACATGAGCAAGTTATCTGAGGCTACAGTC
TTCAGAGATTGGTGCGAGAGTGAGTGTGTACGGCTTATTGGGACTAGAGATACAAGTTTCCTTGAATTTTGCTTGAAACA
ATCAAGATCAGAGGCTGAGGTAATTTTGACGGAGAACCTTGGTTCATTTGATCCTGATCACGAGTTTATTGATAAATTTC
TTAACTACAAAGAGTTGTTACCTGCTGATGTCCTTGAAATGGCTTTCCAAAGGCTAAATGATCAAATTGTTACTGGGTTC
AGTGCTGTAGACGCTAAGTCCAACCTTCCCAGTGTTGGAGATGCTAATGCAGGTGACTGTTCTCAGAAAGGAGGCAAAAA
GAAGCTGAAAAAAGGGAAGAAGGTTAGCCCTGCTGTTTTGGGATTTAATGTTGTCAGTAACCGGATCATGATGGGTGAGA
TACAGACAGTAGAAGATTAGTATGCTCAGAGGCTGTTGTAAAGACATTTTGATTTGGAACTGTTGTTATTTTATTTTTAT
TTTTTTGCCACGGCAATACAGCATGTCAGCAGCTATATCTGCTTAAGCGATTTTATGGACTATTTCGTTGTTCACTAGGG
AAACCATATTACAACTATTAGGTCGATGACGTTTTAACTATATGCTTATATGGTCTTTGAGGGAGCTTATAGTTCTCTAT
ATCATCAATCAATTAGAATTAGACAGGG
>FE.chrY.t10
CTCGTTCAGAAGCTATGGATGCCTTTAAACGTCTTCAGAAGAGAGATGTTGTGTTTGGAGTTGATAGGCCTGCCAAGGTT
TCTTTTGCAGATTCGTTCATTGACCCGGGTGATGAAATTATGGCACAGGTTAAAACTGTATTCGTGGATGGCTTACCTGC
AACATGGGATGAAGATCGTATTCGGGGGCTTTTTAAGAAATATGGGGAAATTGTAAAGATAGAGCTGGCTAGAAATATGC
CATCTGCGAAGAGGAAAGATTTTGGTTTTGTTACTTTCGACACTCATGATGCTGCAGTGACATGTGCAAAGAGCATTAAC
AATGCAGACATAGGTGAAGGAGACAACAAGGCTAAAGTTAGGGCTAGGTTGTCAAGACCACTTCAGAAAGGAAAAGGGAA
GCATGCTGGTCGTGGTAATTTTAGGTCTTCACGGCCTTCTGGGCGAGTGTTTAGGGGTTCATGGGGTCGTCCATCATCAC
GTAGTGTTTCCATGCGCACAACAAGAGGTGTTGCAAGTCGTTTTGCTCCAAGTACAAAGAGGCCTCTAGGATATAAAGAT
CGCCGACCTGTGATGTCTATGCCATCCAGACTCAGGCCTTTGCCCCCTCCAGCTAGGTCATATGACAGGAGAGCACCTGC
ACAATCTTATCCAAAGAGTAGCTCGAAGAGAGAATATAGTCGACGCGATGACATTCCTCCTCCAAGAAGTAGAGCTGTGG
CAGACTATAGTTCAAGGGCTGTCCAAGAGAGACGGCTGTCATATAGAGATGAGTACTCCTCACGTGGTCATGGCTACTCT
GAACTGCCCAGGAGTACGTCACGATCTTCAGCCAGGCGAGCTTATGTTGATGATGTATATGGACAAAGGTTTGACAGGCC
TCCACCTTCTAGTTATCGTGAAGGTGGGCGTGCACGCGATTATGACTCTGTTTCAGGGTCAAAACGTCCTTACTCTGCTG
TGGATGATGCCCCCCCTCATCGTTATAGTGATGCCAGTGTTCGTCAATCGAGGGCACGCATAGACTATGATTATGGTGGT
AGTGGCTCTCAGTATGGGGATTCCTATGGTGATAGACTTGGACGTTCTAATTTAGGATATAGTAACAGCAGAACAAGTCA
AGACTCACATGGGATGTATAGCAACCGTCAGGGCATGGGTTATGGAGGGGGTTCTTATGGTGGTGGTGATGGAGTATACT
CATCAAGCTATGGGAGTGAATATATCTCACGTGGATCTGATGTTGTTGGTGGCTCATACTCATCCATGTACTCCAGTCGT
GGCGTTGGAGGGAGTAGTTATATGGGTAATGACGGTGGTTCTGGTTCTGGTTCATACTACTGAGCTACTGAAGGCGGGCA
TCTCTATTATGCTTAAGTGGTGTGGTTGGTGAAATTGGAGCCTGGTCACAAGTGTGAATTTATCTACGGAACAGATCTGT
GACATATAAAGTGGTTGCTGTAGGATGTGGACTTTTGATGCTAACTTTATGAAGAAAGAACCCTATTAAGTGGAATTGCT
TCTCTATATGTTCCAAGAATTACTCTTTAATATTTAAGGGCTTTATTGGTTCAACCCTGCTTGGATCTCTACAGATGTGG
AGATTGTGTCGGATCATAATTGTAATGCTGTAAGGATGCGTGAATATTTCAAAGATGAAACCAAGAAGTGCTATGTTGGT
ATTTATGACTTTCATCTTCTGTTTTATCTTCTATAAAAACTCTGCTATTGGACAATGTGGAGTCAACATCTTTTGGACAG
TATTATCAGAGGGTCGAGGATTTTCTGTATTATTGGGGTTGTTTTGGATATTTTTGAATTGGCTCTTCTGGAAAGGTTCT
AGCTTTTTCTGGCCACTTTTTACTGTTTCAGTGCCTCATTATACAAGAGATTTAATGAGGCTAACCAGAGACTTAAGTTT
GAGGGAACTATTTAGCTTGGTTAGAATAACCTTTAAGTACAAGGTTATGATCTTTAACTGTTGAATTGGATTTTATTTGT
TTGGTTTCTGAGTTTTGGTTGCTATTTTGAAAAGAAGATTACAGTTCTATATGATTGAATTATATATGATGGTGTCTTTA
TTATATTGGCTTATTTATCTTTATGGGCATAACTTAGCATAAATTGTATCTTGCAAATTTTCATTGAAGATTAGAGGAAA
ATTTAATGGCATTTCTGATCAGTTTGATAACCAGT
>FE.chrY.t122
GAATAATAGATATTTACAAGTATTTGTTACTGTGATTGACTTTTCACTTTTTCTCTCTCACTCTTCACTTCTGTTCTAGC
CGCTAGGGTTTTTCTCTATCTTAAAACACACTGAAAAAGTTTCACTCTTTCAGATCTATATTTACACTGGAGTTGTTTTT
GAGCTAGGGTTGCTTGTCGCCCTTCACTGTTAGATTCTCTTCTCAGCGGTTTAGTGGTTTTTTTTTTTTTTTTGTTCTTT
TCGGTTGTTGAGCTTTTTCTTAGTATTGGGGAATGGCGACTGCAAACCCCTTTGATTTGTTGGGGGATGACGATGCTGAG
GACCCATCACAGTTGATCGCTGCTCAGAAGCAGGCGGCTGCGGCTGCTACTGCTATTGCTGCGTCGGCGCCGTTGAAGAA
AGGGTCAGCTCAGGGAAAGCCGGTGGCTTCTCCTGCTCTGCAGAATAAGGCGGCTAATCTGCCTTCCAAGCCTCTTCCTC
CTGCTCAGGCTGTGAGAGAGTCCAAGAATGAACCTGGTCGTGGTGGCCGTGGGGGTGGCCGTGGGGGTGGCCGCGGTTAT
GGCCGTGGTCGTGGCGGCAGTGGTGGGTTCAATCATGGATTTTTGAATAGTGAACAAAGCCCTGCTGGCCAGGGTTCTGT
TGAGGAGGGAGACTTTGGGAGAGAAAGGCGTGCCTATGGAGGGCCTCGTGGTGGCTATCGTGGTGGTGGTCGTCGTGGTG
ATTTCAGTAATGGAGAAGGTGGTGAGGGAGAAAGCTCTTGTAGGCCATTTGAACGCCATAGCGGAACTGGGCGAGGAAGT
GAATTTAAACGTGAAGGGGCTGGCCGCAGGAACTGGGGAATAGACACCGATGCGTTTGCTCTAGTAACTGAAGAATCCGT
CAACGAGACTGAGAAGAACATCGGGGACGAGAATCCTGCAGGAGAAGGTGCTGCTGCAGATGGAAACAAGGAGTCCCCTC
CTACTGGCCAAGAAGAAAAAGAACCTGAGGATAAGGAGATGACTCTAGACGAGTATGAAAAGGTGCTGGAGGGAAAGAGA
AAGGCTCTGCAGGCACTAAAGGCTGAAGAGAGAAAGGTGGATACTAAAGAGTTTGCATCCATGCAACAGATTTCAAGCAA
GAAAGAGAATCAGGACATCTTTATTAAATTGGGCTCTGAGAAGGACAAAAAGAAGGAGGCTGCTGAAAGGGAGGAAAGGG
CAAAGAAGTCTGTTAGCATCAATGAGTTCTTAAAGCCTGCTGAGGGAGAAAGGTACTTCACTCCAGGTGGTCGAGGCCGA
GGCAGGGGTCGTGGTGGTTCAAGAGGAGGGTTCGCTGGAAACTACCAGAGCAGCAATGTGTCTGCTCCATCCATTGAAGA
TCCTGGGCACTTCCCAACCTTGGGTGGAAAGTGAGATCCTTGATAACCCTAATTTACATAATGCTCTATTTTAGATTTTG
GGCTTTTTTTTTTTTTTTTTTTTTTTTTTTTTTTTTTTTAATTTAAAGCAGGAAATTGACATGAATAATTGGATTTTGTT
TCCATTAATAGTCTTTTCTGGTCCTTTCTTTTTTGCTCACTCTTGTGCCTTAGATGTAAATTTCAGGCAATTCCTATGTT
CCCCTCAAGTTTTCCTATTTTTTTTTTCTTTTACTTTTTAATGGGACTTGGGGGCATAAGAAAAGGGATTTATTTATGGA
TAAAAATCTCATCAACGGCCAGTTTTGTTTTGAAATAGATGTCTAGGACAATTTCAATTTTACCTGAAAAGTGTTGTGGG
GGGACCTCTGTCTTGTTTTTCTGTACTTGGTTTGAAATGTCTATCCTTATATTTTTTTTTTGGTGAACGTAAAATGCTGT
CCTTATTACGATTGGCAAATTATAACCTGAACAAAATCGATTTATGGATGAAC
>FE.chrY.t13
TGATTTTTATTTCTATTTTTTCACCTAAACAAACAAAACGACGGCAACGCCACTATTACTGGCACAGAATAGAGATGTAT
ATATATAGAGAAAGCCGAAAAAAGCTTCGTAACTGACTTTCTAATGGAGTTTGATGCTCAGATCTTGGACAAACGCTAAC
CATTTTCTTACCGGATTATCTCTCATTTCTTTCCAGAACCGCTTATTGCAGCTTTTTTTTTTTTTTCATTCTCTATTGGA
TTGTCGAGGATGAAATTGTTAGGATTGTGATTTGGGAGAGGGGAGGGGAGGGTAGTAGTGTAATATTTGAGAAGCATTAT
GGACGAGAGAGGAGGTGGCGGTGGCTCATTTGTGGCCGTGAGAAGAATTTCTCAAGGTCTTGAACGAGGCAATACCTGCC
ATTCATCTTCTGCTGAGGTTGTGGCAGGATCTGCAGCATGGCTCGGTCGAGGTTTATCTTGTGTTTGCGCCCAGAGGAGA
GAAAGTGATGCACGTCCTTCATTTGACTTAACCCCCGTCCAGGAGGAATGCTTGCAAAGACTACAAAACCGTATAGATGT
ATCCTATGATAGTTCAGTTCCTGAGCATCAGGAAGCTTTAAAGGCTTTATGGAAAGCAGCCTATCCTGAGGAAGAGCTTC
GTGGTTTAATATCTGAGCAATGGAAGGAAATGGGATGGCAAGGGAAGGACCCATCAACAGATTTTAGGGGTGGCGGTTTT
ATCTCATTGGAGAATTTATTGTATTTTGCTCAGAACTTTCCAAAATCCTTCCAGGATCTTCTGCGGAAACAGGAGGGTGA
TCGATCAGTTTGGGAATACCCATTTGCTGTGGCTGGTGTGAACATCACATTCATGCTTATACAGATGCTTGATCTTGAAG
TAGTAAAACCAAGAACCCTGGTTGGAACAACTTTCTTGAACTTTCTAGCTGATTGTGATTCGGCTTTTGACCTTCTATAT
TGCATTACATTCAAGCTAATGGACCGTCAATGGCTTTCTATGCGTGCATCGTATATGGATTTCAATACGGTGATGAAAGC
CACGCGTCGACAGCTTGAAAAGGAACTTCTGAATGAAGACGTAGCACGACTTGAAGAGTTACCCTCCTACGGTCTGCTTT
CCTGATAGATTGATCTTTCTGAATTTTTACAAGATGACGGCTTCAGTAGTGACATATATTTCTAACTAGATGGTCTTTGT
ACATGATAAGGTGCTTTCCCAACTTCACTGGCTCCTAGTCAGCCTATCCTGATTCTGGTTGATTCTCAGAAAAGATTTTA
GTTTCCTGAGTTGTAAGGCTAAAGTCCGGTGTGAAATTTGATAAAAGGTTTAAAAGTTTCTGTTTTTTTAGGGTGGGGGA
AAAGATTTGTGCCACGGCATCTCAAATTATGCAAAATATTGCATTACACCAACTTATAGGGAATGTGGAATGTATTTCTG
CTTTTTTTTTCTTTTTGGCTTTGACTTGTGATGAGGTTCCTTTCCTGTGGTTGAAAGCCACATGTGTTTCTGGTCCTGAT
GCTTGATATATAACTTAACCACCC
>FE.chrY.t14
AAAAAACGAAAAAGAGAAATTGGGGATTAAACGCTATACAAGGCAGCCCATTATTCCATACTCAACCATCTCCTTTAACT
CTACAATTGATCTCGTATGTCCAAACCATGGCTGTTATTTCGAACACCATTCAAATCAAGAGTCAAACCCCTCAGATTTC
CTATGGATCTCCTCTGAAGCGATCTGTCGGAAGTTTGAGGACAACAAACTTGTCTTTCGATTTCAGTCACACGTGTGTTG
AGAAACCTCAACTTTCTATATCTAGAAAGTCCTTGATAGTTCAAGCTGCCTATAGTGACAGTGGCAGGCCAAGTAGTGCA
AGCATTTTTGTTGGTGGTTTTGTTCTGGGTGGAATTATAATTGGCACACTGGGTTGTGTATGTGCACCACAGATCAGTAA
GGCCCTGACTGCAACTGACGGAAAGGATTTAATGAGGAAACTGCCCAAATTCATCTATAACGAAGAAAAGGCTTTGGAGA
AAACTCGAAAAATATTGGCCCAGAAGATTGCACAACTCAATTGTGCTATAGATGAAGTTTCTTCTCAGCTTCGATCAGAA
GATGACCCTATTGGAGTAGTTCTGAGCTCCAGTGTAATTGAGACCACCGTATAAGACTGATGTGAGCTGCAATATGGTGG
TTAATCATTGGATCTTTAGGAGCTGAAGAAGAGAATTGATAATCTGCATTATCTGAAGGAAATTCATATGAAATTGCTGA
AGGGATTTTAGCTGAAAAGAAGCAAGGGGATCTTGGCTTTAGAAATCTAAGGGGACTTAGGTCTATAAACTTGATTTGGA
ATCAAGTGTTTGGGTAACTTTTGTATGAATTTGTTTCTGTTTACTTCATTAGAGTTGAAATGAGAACTAGCAGATCGGAA
GAGCGT
>FE.chrY.t17
AAACAAACAAAAAAGTGGGCATATTGCCCGAAGGAGAAACAGGCGCTTTCTCTTCCCTGAAGGATAAACAGGATCGTTAG
GGCTCACAGTTATCATCAATCGTCTCAAAGTTAATAGCGGTTCGAAATCCTTCTGTGCTGCTGCAAAGTTGGTGGAATTC
GGGTTGTATTATTTGAGATGGACGGTGAAGAATGGACAAGCAATGGTGATGGTACAAAATGCGCGGATGGGATTCATTTC
TTAAAAAATGATGCTAATACTGTGGTTCAATTTGGGATTGGAGCAACAGGCATTGCAGGATGGAGCTCGGTGAAAAGTGA
AGGACTTCGAACATACAAGAGGCGGAAGCATGCGAATTGTTGTTCGGAGAGCAAATTACAGGATGATGACAAAGCTAATG
CAAAGAAGCCCTCAAAAGAACAAGAAGGCCTTTTCACAGAAAATAATTGTGAGGAAACACCAACTGGCCTCTGTGTAGAT
GATTTGAATGATTGTTCACAGAGGCCTTGGAAAATTATTTTGGAAAACATGTATCGGTCTTTAAGTGAAAGTGAAGGTGG
TCTGCAAGAATGCATTCGAGATGCTGTTGAATTCTATCCAGATGTTAATCATGTAGCAAGAGCTAAGTGTGGTCATCATA
TTGACAATAGACAAAGGTTTAGTTCACCAACAGGCCATCGCCTGAAGGGATTACATAAAGAAGCTAGTGGGCAAGTGGGT
TTAGGCTGCTTAAATCATCACTCAATTACTGAGATGTGTCAACATACTTGTTTTGATATTCTAACATCAGAAGCCTTCTC
CTCACTTTGCAAGTTGTTGCTTGAAAACTTCCGTGAAATGAAGATTGACAGATTTTTTGACTTCACACTTATAGACTCAA
GGATGAAAGCTGGAGTCTATAACGGTTCTCCTAGGCTTTTTCTTTCAGATATTCAGCAGGGTTGGGGTAAGCTTCAAAGA
GTTGGTGCTGGGATAGTTTCTCTTGCAGAAAACCTATCTAATATTTCAAGTTCTTGCTATAATAAGCAGTTCTGCCCCAG
GGAATTTGATTCTCACACCAAGATAGATCAAGAGGAACGTAATGAATACAAAACTTGCACTTGTAGGCTCTGTGGAGAAA
AAGCAGATGGGAGGGACTGTCTAATTTGTGATTCATGTGAGGAGATGTATCACGTATCATGCATTGAATCAGCTGTTGAA
GAGATCCCCACCAAAAGTTGGTATTGTGCCACTTGCATTGACTCTGGAATTCATTCACCTCATGAAAATTGTGTGGTATG
TGAGACGATGAATAAGACTCTGGCTAGGGGAGCTTGTACCAGAAGTTCTTGTACAAATGAAGATAGACTTAATGAACCGG
TTGATAATTCAAACTGTGGCACTGATGAAAAATTATCAAATATGAGCAAAAGGTTAGAACACTGTAAAATTTGTGATGGT
GAGATACAAGATGGTGACAAGACAAAAATATGCATCCACAGATTCTGCCCAAATAAGTTCTATCACGAAAGGTGCCTGAC
AAAAAAACAGTTAAAATCGTCTAGTCCTGGTTGGTACTGCCCTTCCTGTTTGTGCAGGTCTTGCCTTATTGATAAAGATG
ACAGTGAGATCATTATCTGTGATGGGTGTGATCATGCCTACCATATCTATTGCCTGATACCAGAGCAGACTACTATTCCA
GAGGGACAGTGGTTTTGCAGATCATGCGACGCGAAATTGCAGGCAACAAGGACGGCAAAGAGGGCATACGAGAATTCTAA
AAACAAACAGAAAAAGAAACGCAGTGGAAGATCAGTGACTGACGGAAAGTGGAAAGGTGAAGACAGCTTGGGATTAGATA
AAGGTGGCGGAATGGAGATGCTGTTAACTGCAGTCAATACTCTTAACTGTGATGAGGAATTGGCTGGCGTTTAGATTGAA
ACTGCTAGACATTGTTGGGATATAGAACGCTAAGATTCTCAGTTTCAACCTGCAATATCTTGCTTTGATATTTTGCCCCG
TTAATATTTCAGGGCTGATATTTTGGCAGGTTTTGAGATGAGTTTAATTTGCTGACTTTTTTTTTTTTTTTTTTTGTTTT
ACCGAAGACTTTGACCCAACCACTACATTCTGGTAGAGTATCTGTTTTAATAGAATATATTGTTATTGTCGTACCATACG
AGT
>FE.chrY.t18
CATTGGCAAACAACCAAACTTCCTCCAAAAATCCATCAACTCTTTCCCTCTCTCTGCCGAAAACATGGCGAGGATGAGGA
CGGCTATGGATTCGGCATTCTGGGATTCGGACGTGGCTACGCCTCGAGTCCTTGAAGGCGTGGCCAAGGCTGTACCGGGT
GAGCCATTTCCCATGGACGCTGCTCGATCAAGTCGAGTTATTAGAATACAGCAGGTCTCCTTCTTGGGAAATGGGTTTCC
TCTTGGCATTATCCCTTCTTACTTTCCTACTTCATCCAAGGACTCTGGCTCTTTGAGTTTTCTGTCCCTCTTTCTAAAAC
ACGCCACCTCCAACTGGTGGGTTGGATTTATTGGGCAGTTTCGACCAAAGAAACTGTTATCTTCTATAAAAGCTGAATTT
ACAAATGAGGATACAGTTTTCCCTTCTTTCAAAGATGTGACAAAGCATGTCTTGGAAAAGTCACTTTATTCATTTGGAAT
ATCAACACAATTTTCTCCAACTCCCTCAACATTCATTAGGTGGAACACAGAAAGCCACGGTGAAGAAAAGCGACGACGCC
ACAAAATGATGTTATTTCATAAGCTAACGAGTCATGATATCACTTTCGAGGCTGCATGGCCTCAGCTGTTCATTGATCAT
AAAGGACAACATTGGGATGTGCCAGAATCAATATCATTGGATCTGTTGTCTCTTGTTTCTGAATCTGGATTTCGTTATCG
CCTTGGATTGCATAAAAACAGTGGTCGTCCTGATGCTCTAAGTGGCCAAATTGTTGATGCTCCTACGTCTCTTTTGCCTG
CATTATGTGCAAAAGCTGCTTTTTCTTTTGAGAAAAGCAAGGACTTCTGGAGGAAGGTTCAAACACGGGAGGATGCGATT
GAGAAAACTGACAGGGGGCTGTTTTGGCGGCCTTCATATGATGTGCGTCTTAATGAACCCCATTCTGCAATATCTGGAAT
TATAGGTGGCACCTGTGCTGCTTGGTTTGGGAACCATGCGAGCTCAATGTTTGCTGAATCAAAAGAATGTGAGGGCATTT
CTGCAAGTACTAAGAAGAAAAGCTCACTGAGTGCTGATTTATTTGGCTCGGTTTGCTATACTATCCAGCATGGGAATTTT
AGAAAGTTTTATGGTGATCTAACTAGGGTAGACGCTCGGTTGGATATTTGTTCTGCTTCTGCTTTTGCCAAAAGGATTTT
TGATGGTTCCAAAAGTTCTAAAATGACCGAAGATCCAAATTCCTATCCTAGAATCAATTTGATCTTTCAACAGCAGGTAG
GAGGGCCAATCGTGTTTCGATTAGATTCAAGGTTCTTGCTAGACTCATCTTTCGGGACACACAAACCCCATATGAAGGAT
TTAATTTGCAGCTTCACTTACTCCTTCAGACTTCTACAATCAGGCAAAGCTGTTTTTTGGTATTCTCCGAAGAGGAAAGA
GGGCATGGTTGAATTACGTGTCTATGAGTTTTGATATGTTTCAATTCTTTGTACCGTCTAAATATGTAGAAATTAAGGGC
TCGTTTGGAACGCCGTATTAAGTCTTATTGTATTGTATTGTATTATATTGAATTAGATTATATATCATATTTTTATATAA
TACTATGTTAAACTTTAATTTATACTAAAATATTATATATTTAGGTGTCCATAAAAGTTAATACCACATATAGTTTTACA
TAAAAATATTGCATAAAATACAATTCAATATAATACAATACAATACAATACGACCTAATACGGCGTTCCAAACGAGCCCT
TTTTACATCTCCGATTGGGTAATTTTTCTTTTGGTGTTAATTTTTTTGTTGTCTTAATCATATCTTTTTCTTTTTCTCCT
TTGGGATAAAATTATGTTAGGGTTTGTGATTAGAAAATACCACGAAAGACAAAGACAGCAAAATTAAAAGGAACATAACA
AACTAAAAGAAGGAAAGAAAAGAAAGATGCAGCAGCCAGCGTCCATGATCCCTGTGATGCCTTCATTTCCACCCACTAAC
ATCACTACTGAGCAGATTCAGAAGTATCTTGACGAAAACAAAAAGTTGATTCTAGCAATATTGGACAATCAACACCTGGG
AAAGCTTGCTGAGTGTGCTCAGTATCAGGCCCAACTTCAAAAGAATCTGATGTATTTAGCTGCAATTGCTGATGCTCAAC
CACAGACGCCAGCAATGCCTCCCCAGATGGCGCCGCACCCTGCGATGCAACAGGGAGGATATTTTACGCAACATCCTCAG
GCTGCAGCGATGATGCAGCAATCAGGTATTTTTCCTCCAAAGATGCCAATGCAGTTCAATAATCCACACCAGATGCAGCA
GGATCAGCAACAACAGCAACAACAGCAACAACAACAGCAGCAGCAGCAACAACAACAACAACACCACCAACAGCAACTGC
ATCAGCAGCAGCAAGCAGCAATCCATGCGCAAATGGTAATGAGACCGGCTGGGACCAACAATGGTATGCATCCAATGCAT
CACGTTGAGGCTACTGTTGGTGCCGGAGGCAGTGTTGGGCCTAATTCAGCTGCTGGACCAAACGAAGGGCGTGGCGGTGG
TAAACAAGAAGGTTCTGAAGCTGGGGCAGCTGGCGCAGATGGTCAGGGGACCTCAGCTGCTGGAGATGGAGAGGACCCCA
AGTGACAAGGCCCTGTTAGTCATTCCATATGGATACATGTGGATGTTGATAATAGATGGTTTTGTACTTTTATGCTCTTG
ACAATCTTGCTTAAAATTTAGTGGTTACAGATTAGGTAGGGTAAGAGTCTGAGTTATGAGTCTCTTGGCATGCAGTGAGT
CGTGTGTTGAAATGGAACTAGCAGTAGGAAAGTGAAGGGTTGGAATGGAAGCTAGTGGTATGCTGTAATTTATGTATGTC
AAATAGTAGGTTAAGAAGTCATCACTCTGTTCCAAAAGTTGCTTGTCTCAGCAATAAGTTTTGATAATTTATCGTTTTAG
TTTCTTAGAATCTTCTCTGAAAAGGTTTGGTCAATTTTTCTATGCGAAATCACTAAAAAGAAAGGGGTTTTTGGTAAGTT
TGTAGATATAAAAATAAAATGGAGGACAAGAATTTAATGATGTAAGAAACTAACACTAC
>FE.chrY.t22
TACACCTCTTTCCTCACAGTCACACCCCCTCTTTGCGCCTCCTATCTTTCTCTCTGAAATCTCAACCTTTTATTTGCTTA
ACACTCAAAGTCTCAACCTTAGGAAGAGAAGATCTGAAGTATATTGGCCATGATCGACGTTTCTCAATGACGGTAGTCAA
TCAAAGGCCTAGAACGACCTCTCCGCTACTCGAAGCACCGTCCTACGCCGTTGGCCCAAGTGGGCCACTATCAACCGCTA
CCCATTTGATTCCGGCGAAGTTGCTATTTTCAACGACTGGAAGCCTCAATGGAGCACGGGTCTAAGATTTTCGCCACCAA
AACATTCACGTACCGCCCTCATATTCATCTTCTAATTTTTTTCTTCATCGGATCATATTATTTTTTTCCTATCTTTTTTT
TTTTTTTGTGTATAGATCTATATTTTAGTGTTCTCTCTCCCTCTTGTCTGACGATCTTCTCTACAGATTTGAGTTTTGGT
CTGGCTACTGAAAAAATATTGTGTTTCTTGGTTTTGATTTGGGATTTAATAATGCTTAAAGATTGAGCAATTAACTTGGA
ATAATAATATTGAACTAATAGTCTATTTTTGGGGTTTTTTTTTTTATTATTCTAAATATTGTATTTCTGTATATACTTTC
TGGTG
>FE.chrY.t25
AAAAACTTCGCCTTAAATAAAAAAAAAACTTTCACCTTAAAAAAAAAAATTTGTAACTTCCTTGGGTTTGGAACTAGACT
ACAGCTATATTAGAACGTGGAGTAGAAACGTTTCCTCTCCAACCCGAAACACACACCCTCTCTCTCTTCCTCTTGTCATA
GGTTCAGTTTTGTCCGTGATCTGAGATTTCAGCTAAAGAGTTTTGGATAAGGCTGCGGTTTGAGCACATCGGATCGAGAT
TTTGTATATATTAAGTGATCGTTATGGGAACCGTTGTTGATGCTGCAAACCAGGATCTTAATGGACGCTTAGCTGAAAAT
AATCCTTCTGTTGTTTTTGTTTTGGGCGGCCCGGGTAGTGGAAAGGGTACCCAGTGTGCAAATATTGTTGAACATTTTGG
GTATACTCATCTTAGTGCCGGTGACCTTTTGCGAGCAGAAATTAAATCTGGCTCAGAAAATGGAACCATGATTCAGGAGA
TGATTAGAGAAGGAAAGATTGTTCCTTCAGAGGTAACCATTAAGCTTCTCCAAAAAGCAATGCAGGCAATTGGAAATGAC
AAATTTCTTATCGACGGGTTTCCTCGTAACGAGGAGAATCGGGTAGCATTCGAGAAAGTTACAAAAATTGAGCCAGCATT
TGTCTTGTTTTTTGATTGTCCAGAAAAAGAGATGGAGAGGCGTATTTTGAGTAGAAACCAGGGAAGAGAAGATGATAATG
TTGAAACAATAAGGAAACGTTTCAATGTTTTCCTAGATTCTAGTCTCCCTGTGATTAGGCACTATGAAGCCAGGGGAAAA
GTTGAAAAGATTGATGCTGCAAGGCCTGTTGCAGAGGTCTTTCAGTCGGTGAAAGAGATTTTTGCCCCAAAATATGAGAA
GGTTGTGTGAGTGCTGCATACCTAAGGTGTTCAAAGACATACTATCTGCTGAGGTGGCGCCGTAAGGAGACGTAGTTTTA
CATAAAGATGAGATATATCTCTTTATCATTATTATTGTTACTGTATTATAATTTTTGATGTATTCTTTACTTACAAGACA
GGTCGTATTACATCAATAATATTCTTCCTTTAATGTGAGAAGAATTTTGATCTTCTCTGTCTTGTTGGTTTCGGCAAATA
AATAAATAATAATAATATATAGAATGCCGAGAGCTTGTTCCAATGGCTCCAATCTTTTGTTTTGTTTTTTTTTTTTCGGC
TGGAAGTTAGAGCTCCAAGCCTCCAGTCTTGATTTAAAAGTGTCATGTAAATTTTGATGCAACGATGATCGATATTAAGA
CTTATCCAG
>FE.chrY.t28
CATTTTCCCACTACTTTCCTAGAAAAAGAAAAACAAAAAAAGGAAAAAAAAAAATGTTTGCAGCCAAACCAAATCTCTCG
TTTCTTTCCTCATCAGATCCAAAATCCCCGAAATTCCAAAACTCGAGAAGCCCTAATCTTGCTTATCCATCTTCTTACCG
TAGTCGAAAACCAATGTCTGCTACTCTCTCCGTAGCGAACTCAGCCACCCCAGCTCAACTTCGAGTAGACATTCTCTCCG
AGTCCCTCCCCTTCATCCAGAAATTTAGGGGAAAGACTATTGTCGTCAAGTACGGCGGCGCCGCCATGAAATCGGAGTCG
CTCCAGGCCTTGGTCGTCAACGACCTCGTCCTACTCTCCTGCGTGGGACTCCGTCCCGTCCTGGTCCACGGAGGTGGGCC
CGAGATCAACCTCTGGCTCAAACGGCTCAACATCGAGGTCAATTTCCATGAGGGCCTCCGAGTAACCGACGACAAGACAA
TGGAAATAGTCTCAATGGTCCTGTCCGGAAAAGTGAACAAAAACCTAGTCTCTTTGATCAACCAAGCTGGGGTCAAAGCC
ATTGGGCTCTGCGGCACCGACGGACAGGTTGTCACGGCTAGGCCAGCGGCCAATGCAGCCAAATTGGGGTTTGTAGGGGA
AGTGGCCTGGGTGGACCCGACCATACTCTGGTCTATTGTGAATGACGGTCACATTCCCGTGATTGCTTCCGTGGCTGCTG
ATGAATTTGGGCAGCAGTACAACATTAATGCTGACACTATGGCTGGAGAATTGGCGGTGGCATTGGGTGCTGAGAAACTG
ATTTTGTTAACCGATGTGGTCGGAATTCTAGAAGACCGGGATGATGCAAGTACTTTAGTAAAGGAGATTGATATTAGAAA
GGTGAGGAAGATGATAGAAGAGGGGAAAATCAGTGGCGGAATGATTCCTAAGGTGAATTGTTGCATTAGTTCTTTGTTAC
AGGGAGTCAGGACGGCTAGCATCATCGACGGAAGGGTGCCACATTCACTGCTGCTCGAAATTTTAACTGATGAAGGATCT
GGCACAATGATTAACGGGTAATGTTTTGCATATACTTGTTGAGAATTGTGTTAATAGTGAATGGTTCATAAGAATAATAA
AATGATAAAAATAATAAGACTTTGATTAGGCTGAATAAACTGTTATGAATTTTGGTTTAAGAGTGATGATATGTGCTCAC
CAATGTTTTTCATTTGGTATTGCATTTTTGAGTTGGCTTGGTCTGTGATCCATGTTCCTATTCAGTTTTCACTTTAGTTT
TGTAGTATTGAAATGTAAGGGAATAGATGAGTTGAATTTCCATGAGAATTATGTCAGTAAGTAGTAGTGGGGATAGTGTT
TTTTCATGTTGATCTATTCAAATAAGCAATCCTTGCCAAGTTTATATCCCAACACCAAATACCAATAGCAGATCAAGGCC
CTGAAATGAAAGAAGACAAAAGTTAAAGAATTTGAGACTCA
>FE.chrY.t307
ATACATTTTATCTCTTACTTTCTGAGATTTAGGGATTTTGTGAAGGTTCTCACCATCGGAGAAGTAGAGTCTGAGATTCA
AAAAGAACAAGAAAGAGGGTTATCTTGAAGACTTGAACCATGACTAGTTTTCGCTTTTTCAAGATTCATGATGACTATTC
AATGACACAATGGGCACTTCCACCAAAGTTTGTGAGGCTGCAAGGACACACATTGGCCGAAACTGTATCGTTTGTTCTTC
CATGTAGCCATAAATGGAAGATAGGTTTGGTTTCCAAAGATGGCAAGTTATACCTCAAAGAAGGATGGCCGGG
>FE.chrY.t37
ATAATATAACCCTAGTAACCCTAATATTACCCTCTGCCGCCTCTCTCTCTCTACCGCTCATCTATCTCAATCTCTCAGCT
CTATCTATCTCAATCTCTTTACAGCTCTATCTCTCGCTCTCTCTCTTTATCACCCATTGAAGACCCCGAGCTCACCGGCG
CGGCGGCGTCGATGGTGCAAATGGAGCCTGAGACAAAGCTCACCGGCTAGCACGACCAGACCAGTGGCTCCCATCTCCGA
GCGTCACTGTGTAACCGGGACCGCCGCCATACACAATGGATTTCGAGCAAAGCCATGGTCAGATTTGTTCTCTCTCGCGC
TCTTGATTTCTCTGTCTTTCTCTCGATTTCTCTCCATCTCTGCGTGTGTGTGTTTGTGGAGGTAAATGGTCTTGAAGCTC
GTCGTGGGTTCGTGTTCGAGGCGGAGAAAGGAGTTCAGGCCGCCGTGCTCGTGCTGGATCTGAGTTCTATAATTTTTTTC
TGTTATAAAATTTCTGTTCTGGGTTTATAAATTTTTGTATTAAAGTTTACAATTGTATAATGATAATATTTATTCTGGGT
GTATTACTAATTTGTATGAAATTTTTATATTAAGTTTATAATTGTATAATGATAATATTTATTCTCTTATTATTTAAATG
TCTTTAATTTAAAAA
>FE.chrY.t38
AGCAGACCCTAATTCGCCTATTTACTCTAACTCACTCTTTTCTTCTTCTATCCTTTTAACCTTAATAGTTTGCAAAATAA
GAATCTTTCCTCTCTTTGGATGGGCATCATAGTCGTTATTGTCACCGGGGCTCTAATGGTCATCGGTCTCTATTGGTTTG
TCTGGATTTTAGGCCCCGCCGAACGACAGGGAAAACGCGGCGTCAATCTTTCCGGCGGATCGATCGCTGCCGAAAAAGTT
CAAGATAACTATAAGCAATACTGGTCCTTCTTCCGCCGCCCTAATGAAATCGAAACTTCCGAGAGGGTTCCTGACTTTGT
AGATACTTTCTACGATTTAGTAACCGACATTTACGAGTGGGGATGGGGCCAGTCCTTCCATTTCTCCCCTTCCATACACG
GTAAATCTCACCGTGAGGCCACACGCATTCACGAGGAGATGGCCGTCGATCTCATCAACGTAAAACCAGGGGATCGAGTC
TTGGACGTTGGATGCGGCGTCGGTGGGCCCATGCGAGCCATCGCCGCCCACTCTCGTGCTAATGTGGTAGGCATCACGAT
CAACGAGTACCAGGTTAAACGAGCACGCCAACACAACAAGAAGGCCGGACTGGATTCTTTCTGCGAGGTCGTTTGCGGTA
ATTTCCTCCGGATGCCGTTTCCAGACAACAGTTTCAAAGGCGCGTACTCGATCGAAGCCACGTGCCACGCTCCTAAGCTG
GAAGATGTCTACGCGGAGATCTTTAGGGTTTTAAAGCCTGGATCTCTGTATCTGTCGTACGAGTGGGTCACGACGGACAA
ATACATTAGCGAAAACGCTGAACACGTAGCTATCATTCAAGGGATCGAGAGAGGTGATGCTTTGCCTGGTCTTCGGAGCT
ATACTGATATAGCCGAGGCGGCAGCGAAAGTGGGCTTCGAGATACTGAAGGAGCAAGATCTAGCGAAGCCACCGGCTCTT
CCGTGGTGGACACGTTTGAAGATGGGTAGATTCGCTTATTGGCGAAACCACATTCTGGTGACTGTGCTTGCCGCCGTGGG
AATCGCTCCCAAAGGTACCGTCGATGTGCATGAGATGCTTTTCAAGACTGCCGATTTTCTGACTAGGGGAGGTGACACCG
GAATCTTCACTCCAATGCATATGATTCTATGTAGAAAGCCAGTCACTGATTCAACATCCTTTGATTATTGTTGAGGCAGT
ATTTCACCCAATTCATGGCTGGACTGTCTGTTACTCTGTTCTACCATCTGCTACTTTAGCCTCTTCCAAGTTTTTGTTTT
TAGTGCGCTACTTTAAAGTTTACATATTAATTTAGTTTTTTTTTTTTTTTTGAAATCTATTAGTTTTGTTTTTGAATTAT
TGAAAAGCTATGCTTGGATGACTTTTATTTTCTTAAATATGCCTGGATGACTTTTGGTATGTTAAGAATGAATATTTATA
TATTTATTTGATGGGAATATATTTATAGTATTTATATTTTCATTTTATAAATATTCAACAATAATAAGAAAAGGTGGGGA
ATCTCGTTGGATCTCTGTTTCGCCAATTTTTTGCTGCGAAGAAAATCACGGGGCAAATGTGTTAGCTAACGGAC
>FE.chrY.t41
TGATCATGATGACCATTTTTAAAAAAATAAAAAACTAAGAAAAGCAAAAGCAGAAAAACCTTTGAAGCGAGTTTTAGGGT
TTTCTCGTTTATCAAAAAAATAAAAAAAAATTTCAGGGTTTTCTCCATCGACTTCTGATTCAGCCAAAGAAAAGGAGATC
GTCGCTTAATATTTTCCTTTATGGACCGTCTTCGTCCTAGAGATACAAAAAGTTTCACTGGCTTTACAAACACAGAGATA
AAGAAGATGGAGAAAATGTTGGATGAATCCAGGGAAAATGTCTTGGACAAGGGGTTTTGTCAATGCGTTGCAAGAGCTTT
TAATCGTTCTTCTGGTCGGGCAGGGAAGCCAATTGTAAAATGGGCGGCGGTGCACAGTTGGTTCTATAATGTAAAACACG
AATCACCAAAAGCCTCCATAAATGTGCTAGAAGGCGCTTCTCTCCCTGTTAAGGCAATTAAAGATTCTGAAAAGCAGAAA
GAAGAGAAGAATATAGTCTTAACAGACTTGGAATTTGAGGCTAGGTCAGCAAAGGATGAGGCATGGTATGATGTTGACAT
GTTTCTTGCACACAGATTTCTAAGTACTGGTGAAGCTGAAGTTCGTGTCAGATTTGTTGGATTTGGAGCTGAAGAGGACG
AATGGATCAACATTAAAAATGCAGTACGAGAACGTTCTGTTCCTCTTGAACATTCAGAGTGTTACAAAGTAAAGGTTGGA
GACTCTGTCCTATGCTTCCAGGAGAAGAAAGACCAAGCCAGCTATTATGATGCTCGTGTATTAGATATCCAACGAAGGAT
GCATGATATTAGAGGCTGCAGGTGTCTCTTTCTTGTTCGGTACAATCATGATGACACAGTGGAAAGAGTACATCTCAAGA
GATTATGCTGTAGACCAACTGATTAGTAAGATAGTTTTTCATAAACAATTAAAGTCACTTTCCAGAAGGAGCATTTGTCA
TTTTCAAGTTTGGGGTGGGTCGGGGCTTTCTAAGTAATAGTGGATAAATCATTAACCCAACTTGCTAGATTGAGCATCAT
GTATATTCTGTTCATGATATAACGGTGATAGTTATAATTAAATTCTATGGGTTTGTGTTTTTGTGGATTAGTTGTAGAGT
ATAATACAGTTCCAAACGCTAATTCGTCTCTCTTTTTTTTTTTTTTTTAAAAAAATAAATAATTAGTCTCCAAAC
>FE.chrY.t42
ATTAGGGCAACTTTTACCTCCTCCGACTGCAAATTTGGGAGTCAGTATATAACTTCGTACTGAAAATGTAAAACCGTCAC
TTTGGCCGCTCAAAGTCTCTGAGCTTCTAGGGTTTTTCTTCACCGATTTTTATATCCAAAATGACTAAGAGAACCAAGAA
GGCCGGAATTGTAGGGAAATATGGTACTCGTTATGGTGCTAGTTTGAGGAAGCAGATAAAGAAGATGGAAGTTAGTCAGC
ATAGCAAGTACTTCTGCGAGTTTTGCGGAAAGTATGCAGTGAAGAGGAAGGCTGTTGGAATTTGGGGCTGTAAAGACTGT
GGCAAAGTTAAAGCTGGAGGAGCCTACACCCTCAATACCGCAAGTGCTGTGACCGTTAGGAGCACCATCAGAAGGCTTAG
GGAGCAGACTGAGAGCTAGAAAGTCTAGGATTTCTTTGTTTTGTTTTGTTTTTGTTTTTCTCAGTAAAAGTCTTATTTGT
GCTACAAGAAGTTTAATATCTAACGTACCAAATTTCGTTGTCTATTGACTATGTTGATTGCATTTGAGTGTTTTTTGTAA
GGAAATTGCTTTCGAGTTTGATAAATGATTGTTGTCTACTTTGAACTTATTTGATTTGATTGCGAGCTCTTATGTCATCT
CATTTTTGACTAGCATTAGAGGTCGAGAAAATATGTTACGGGATGGAAAACGAGAGATCGGAAGAGCGTCGTGTAGGGAA
AGAGTGTTGGACTAGGTGTAGATCTCGGTGG
>FE.chrY.t47
GCAACATTAGCGAGCCACCCAGAGAGAAGAACCTCCGAAAATTTTATGCATAGGTTCAAAACGGAGCACACGAACAAAGG
TCCAAGAGTAGATAACAAAATCTACATCCTCAAGAGTTCAGAGTTCAGGTAATTGAGATTTTTAGGTTTTATTATTTTGG
CAGATCGTGTCCTTCGGCGAAGAATAATGGCGACTTTCGAGCTTTATAGAAGGTCCACGATCGGAATGTGTCTGACTGAG
ACTTTGGATGAGATGGTTCAAAATGGAACACTCAGTCCCGAGCTTGCTATTCAGGTTCTAGTCCAGTTCGATAAGTCTAT
GACAGAAGCTCTGGAAACCCAAGTCAAGAGCAAGGTCACCATAAAGGGACATCTGCACACCTATAGATTCTGTGACAACG
TCTGGACCTTCATCTTACAGGATGCCTTGTTCAAGAATGAGGAATGCCAGGAAAATGTTGGACAGGTGAAAATTGTAGCG
TGCGATTCTAAGTTGCTGACACAATGAGATGTTTTAACTGTTACATAACATGCTTTAAATAAGTTTGCAAATCTCTGTTC
GTATTAATAATGGTATAATGATGGCGAGGAAGAACATGTGAACAAGTCCCATTAACTTAGGGTTTGGCAACTTTTAGAAG
CTTGAAATTGCAAACCACCTTACTTTTGACAACTGTGTTTTGCTATTGATGTTGTTGTTAACGGACAATGACTGGCCCAC
CCCTAATTATAATTAATTACTCTAATGTATATATCCAAAGTTCTATGCGTTTCAAAAGACAGTTTATGTGC
>FE.chrY.t5
GTCATATTTATAAAAAAAACCCTAAACCCTACGAATTCCCTTCCCTTTCTTATTTTTTTCGAATTTAATCCCCTCGGCTT
AGAGAGACATCGACTCCCTTTCTTCAATCTTCAGAGCTCAGACATGGCACTCTACGACTACGAAGACGGTGTCGCCGTCT
ACGAAGACGGTCACTGCCCCTCCGCCGCAGCACAATCAGGCTACGATCCGGATTTCGTCCATGACTCTGTGAAGTCCTTT
CTGGTCCACCTTTATCGTCACATCCGCGAGAAAAATGTATACGAGATTCACCAGATGTACGAGACATCATTCCAGACCTT
ATCCGAGAGGCTCTTTAAAGAAACTCCATGGCCGTCGGTGGATGCCGTGGCCCCTTACGTCGACAACGATCACGTCTTCT
GCCTCCTGTACCGCGAGATGTGGTTCCGTCATTTGTACGCGAGGCTGACACCGACGTTGAAGCAGCGGATTGATTCATGG
GACAATTACATTAGCCTGTTTCAGCTGGTATTACACGGCGTCGTCAATATGCAGTTGCCCAATCAGTGGTTGTGGGATAT
GGTCGACGAATTCGTCTACCAGTTTCAGAGCTTCTGCCAGTACAAGGCCAAGATAAAGAACAAGACAGAGGAGGAGATTG
AGCTTCTGAGACAATTCGATCAGGCATGGAATGTGTACGGCGTGCTCAACTTTTTGCAAGCACTCGTGGAGAAATCTACG
ATTACTCAGATCCTCGAGCGAGAAAAGGATGGACTTGAACAATTTACTGCTACTGATGGTTATGATTACAATGGTGGGAG
TAATGTCCTAAAGGTTTTGGGGTATTTCAGCATGGCTGGACTACTGCGAGTTCACTGTTTATTTGGTGATTATCACACTG
CTCTGAAATGCTTACTCCCGATTGGCATAACTCAGCAAGGTGTTTACACCAGTGTTATTGGAAGCCACATTACTACCATT
TATCATTATGGTTTTGCCAATCTTATGTTGCGCAGGTACACAGATGCAATTCGGGAATTCAACAAGATTCTTTTCTACAT
ATATAAAACCAAGCAATTCCATCAGAAATCTCCACAATATGAACAGATTCTAAAGAAGAATGAACAGATTTATGCCTTGT
TGGCAATTTCCATCTCACTATGCCCTCAGGTGAAGCTTGTGGAGGAAACTGTAAACTCTCAGTTGAGGGAAAAGTATGGA
GAAAAGATGATTAGAATGCAAAGATACGATGACGAGGCATTTTCCATCTATGATGAGCTTTTTTCATATGCTTGTCCGAA
ATTCATTACTCCATCTGCTCCATGTTTTGAGGAGCCCCTTGTAAGTTACAACCAGGATGCTTATCGACTTCAGTTAAAAT
TGTTTCTATATGAGGTGAAGCAACAACAATTGTTATCAAATGTGCGTACTTTCCTAAATGTTTATTCAACCTTATCTATT
GGAAAACTTGCGAGTTACATGGAAGTGGACGAACCCACTTTGAGGGCTATCTTGATGACATACAAGCACAAGACACATGT
TGTTGGTAGTGACAGAAGAATTATCTCTAATGCTGATGTGGATTTCTACATTGATGATGTCATGATATGGGTGGTGGAAT
CAAAACCAGCGAATAGATACGGGGACTACTTCATGCGTCAAATTGTCAAGCTTGAAGGGGTGATCAACGAGATGGACAGG
GTAAAGTTGGAATGAATGATATGGATGAATCTTCCTGTTGCCAGTTTCTCGTTTTGGTTTCATGTTTTTTGTTTTAGTCT
CTGATCTCCTATATTTTGACCCCTAAAGCAGATGGCTCCTTAGATTTAGTATTTTGACGTTATTGTGTTTATCATATGGA
TGTTAAGGCGAATCTTACAAGAGTGCTACTTGAAAAATTAGAATTTGATAAATTTATAAACATAATCTTAATGGACAATT
TAGAAACATTTTAATGATGAGAAAAATAATTTTTATCTTGGTATATATATCTGGCACTCCG
>FE.chrY.t50
GAAAATTGAAACTGAAACCCATTGAAGCGTGGTTGGCTCAGCTCCTCGCTTTTCCTCTCTCTCTCTCTTAGTCACTGGTT
CACCGGAGCTACTTCCTCGCCTATCCTCTCTCTCTCTCTCAGCTGTCCTGTTCCTGTTCGCATTGTCGAACCAATTGATC
TCCCTCTTGGTTGAAACTTAAATCGGACTAAGTTTTACCGCCCAGGATTTCGACATGGTTGAAGCTTATTATTTCAGGAA
CAGCTCGATTGATTGGAAACCATCTCCTGTAATAGCCGTAGCCACCAGCATCGACGACTCTCAGGTTGCCGCAGCTCGCG
AGGACGGAACTCTTGAGATCTGGCTCGTCTCACCCGGTTCTGTCGGCTGGCACTGTCAATTGACGGTTCATGGGGATCCT
GATTCAAGAGTGTCATCGCTTGTGTGGTGTTGGGGTGGGTCAAAGGACTTCCCTCATGGTCGGCTGTTATCGTGTAGTAT
TGATGGCTCAGTTTCCGAGTGGGATCTTTTTCTCCTCAAGCAGAAGACCCTTTTACATTCAACGGGCGTGACAATATGGC
AGATGTCTGTGGCACCGTGCAATCAAAATACTGAGTCTTGGTTGCGGCATATAGAGAATGGCTATTTGGTAACTAATTTT
AATGACGGAAATTATCACGAAAGTAGTGATGCTGAAGATGATTCAGATTCTGCTAGGGAATCAGTTAATCCACTTGTGTC
TTTAGCATGTGACGATGGATGTGTGCGAATATACAGTGTTATTAAAGATGAACTTGCTTACATTAAATCATTGCCTAGGA
TCAGTGGTCGAATTTTAAGTGTGACATGGAGTCCTGATGCCAAAAAAATTTATGCCGGGAGCAGCGATGGGTTTATAAGA
TGCTGGAATCCAATATTGAGTCATGAAATATATAGGATTACAGTTGCACTAGGAGGTTTGGGTAGTGGATCCGAGCTTCG
TGTTTGGTCGTTACTTTGTTTAAGGTCTGGGACACTTGTAAGTGCAGATAGTACTGGTAGTGTGCAATTTTGGGACAGTA
AGCACGGAACTTTATTGCAGGCGCATTCATATCACAAAGGTGATGTGAATGCTCTGGCTGCTGCTCCAGGACATAACAGG
GTATTTTCTGCAGGCTCCGATGGTCAGGTTATTCTTTATAAACTGTCAAGCGAGACAATAGAATACACTGCCGGTGCTTC
TTCTAATGTTATGAAGAAATGGATTTATGTTGGTTATGTAAGAGCTCATTCTCATGATGTCAGGGCTTTGACAGTGGCTG
TGCCTATCAGTCGAGAAGACCCATTGCCAGATCTAGATTTGAAAAAATTGCGGTGTAAGGAAAAGCCTCTTGACTTTTGT
TATCATAAATGGGCGCGTTTGGGTGCTCCTATGCTTATTTCTGCTGGTGATGACACTAAGCTCTATGCCTACTCTGTTAA
GGAATTTACAAAGTTTTCTCCACATGATATATGTCCTGCACCTCAGAGACTACCTATTCAGCTTGCAGTAAATACAGTAT
TCAATCAATCATCATTACTTCTTGTTCAGTCTGCTTGTTGGTTGGATATCTTTTGTGTTAGAACAAAAACTGGTGCTGTT
CCTGATATGGCTTATGGCCCTTCTGGGGGCCTAATGGCTACAGATCAGCTTGCTCGAATTAAGAGTAAGGGATGTCGGAG
AATTATTTGTAGCATCATTTCTAATTCGGGGGTGTATTTTGCTTATTCCGACCATGTGAATCCCAGCCTTTTTGAACTGA
AGTGTAAAGTTGGTAAAAGTTATTGGACTGTTGAAAAGAGAAAGCTTCCACGAAAGCTACCCTTTGCCCATTCCATGGTT
TTCAGTTTTGATTCTTCTCGGCTGATGATGGCTGGGCATGATAGAAAAATTTATGTTGTGGATGTGGTCAACTCAGAAAT
AATAACTGTGTTTACACCTTGTAATGAACAGCATGAAGAAGGATTACCGTCTAGTGAGCCTGTCATTACTAAAATGTTTA
CCAGTACTGATGGCCACTGGTTAGCTGCTATCAACTGCCTTGGAGATGTATATATTTTCAACCTTGAGATACTGAGACAG
CATTGGTTCATTGCAAGACTGGATGGCGCTTTTATTACAGCTGGGGGTTTTCCTCCATGTAATAATAACGTGCTTATAGT
CACAACATCTTCAAATCAAGTGTATGCATTAGATGTGGAGGTGAGGAAATTGGGGGATTGGTCCAGGCCAAATTTACACG
TTCTCTCTCAAAGATTCCAGGAATTCCCTGGGGAAGTGATTGGTCTATGTTTTTCACCATCGAGTTCACCGATTGTGATT
GTTTATAGTGCCAGGGCACTCTGTCGGATTGAATTTGGATTGCCCGATGATCAAGGGGATGAAAGTGAGATGATAAATGG
TCAGGTTGCAGTAGTGAAGAGTTTAACTTCTAGAGGAAGTTTTAAACGTAAATTAAGAGGCTACCAAACAAAACTCCTTT
GCAGCAATGATTTTGTTAGTTTCAGGGATCCTGTTTTATTTATTGGACACCTTTCGAATAATTCTATCTTGATCCTAGAC
AAACCTTGGATAGAAGTAGTGAAAGACCTTGAAGGGGCACCCATACACAAACACATTTTTGGGTCGTAAATCATTTGTTG
ATGGCACTGTTAGTAAGTATTGCCACTATTTGGTAATCAAGTCCTTTTCTTCTATGGTTACGGTCCTGTGTCTTTTGTGG
TGTTGCTGTTTCTACCAAACTTCACCTTATAACCAATATCTGAGAAATTTTGCTGTTCTCTTGCTTCAAGGTGTTTATTT
TTGTTGCCCTTTCAAAAAAAAAAAAAAAACATTATTGATTCTCTC
>FE.chrY.t53
GTGGAAATCGAGAAGCTTGTGAAGCTAGATTTGGCGAGTGTTGGTTGAAAAAACAAAAGAATTCCTTGGTGCTTGATCGG
CGAGAGTCTGGTGATCACGTTATGTGGACTTCTGGGTTTATCTTTGCAGAAGGAGAGGACATTGTTGGCTTGGAAACCGA
ACATGGGACTATTCGCATGAAGTTTTTTCCTGATTGTTCCCCAGAATCTGCAGCCTATATTCTTGATCTATTGCAATTAA
CACAATATACCGGCTGCCATTTATATCGTGCAGAAAGCCGGGGAAGCATTTGGGATTCAGAAGGAAATCATGTGAAAAAT
ACTCAACTTGGTCCTCCTTATGCCTTAGTGCAAGGGACGCTTGAAGCGCACGAGACTGTTTTTAAGAAAATTTCATCTGA
GTTCAGTTCCATCATCCGAAGAGGATCAGTTGCTTGGGTTGGTTCTGGCCCTGATTTCTTTATCAGCTTAGCCAATCATG
TTGAGTGGAAGAAATCATACACTGTATTTGGCTTTATACTTCCAGAGGACATGGAGATTGTAGAGAAGATTTCACATCTT
CCAACTAAACCGGAGATTTGGGGTAGCACTAATGTAACTGTCTTAGAGAAACCTATTAACTTAAATTTCAGAAGGATGAA
GAGGAAGAGTCACAGTAAACCCTAGTTGTTATAGTATAGAGGTCCAACTGAATAAGCCCAAAATTTCTTTACCATTTTCC
ATTTAAGATTTTGAGCCATGTAAAGTGCTATGCTCGAGTGTATTCCCCTGGCAGTTTATGCTGTAGATTTGTGGATATTA
TGGATTCATTATTAACTTAATAGGTACTCGAAGAGTGTCACAAAGAAAAACACTGCCATTTAGTTCATTTTTGATGCAGA
TTGAAATAAGTTCACATGATTGACAAGATGT
>FE.chrY.t58
ACCAACCACGTTATATCATTAACTCCCTTTCCCAATTTTTTCCCACTCACTTTCTCCCTTCTGAAAATCCATGGAAGAAG
AAGAATTTTGGAACGACATCAACCTCTCTTCCCTCCAGGACCGTAGCTCCTCAATTACGACCAGCGGCAACGCTCAACCC
TTTCCCGCTACTATTCTCCAAGATTTTCTCTCTAGTGCCTCTCTTCCAAACAAGATTTCTATATGCTCTCATCACCCAAA
ACAACCTCACTGTTCGCTCTCCGAGACTGATTTCGGGTTGGAGATCTTTAAAAATGAAGATCTTGTTAGGCCAAGCCCGG
TTCAGCAGAGGGGTTCAAGTTCTTTCACCTCTGTTGTTAAAAATAAGAAAAGATCAATAGAAAATTGTGGGGAATCACAA
AATCAACGGCATCTAAGATTGATGAACAATCGAGAGTCAGCTGCTCGGTCCAGAGCCAGAAAAGAGGCTTATACAACTGG
GCTGCAGCTTCAACTAGCTCAACTAAAGAAAGAAAATGCTCTGCTCCAACAACAGATTGATAGCTTCAGAGAACCGGCTT
ATCAATGCCCAAAAAAGCGTACTAGTCTGTATAGAACTTTAACTGCTCCATTTTGAGGACTGAATCTATAAAGATCAGGT
CGATCCTTTTTACTGTTCTTAGGGTTTTCCTATGGCGTTTGGCTTCACGAAGTTATCTCAGAAAAGCTTGGAGTAGTGAT
AAAGGAGTTACTATGGTTTAATGAGCTTGATATTTTTGTTGTGCTTAATTGCATCTAGCTTAGACAAGTGGTTGATCCTC
ACTTGTCTCTTTGCTGAAATCGGTTTTTGGTGGCTAATGACGACATATGTGGAGCTGATAAGCTGAAAATATTACGGGAG
AAAAATCAAATTAAGATTCAGCTTCATATACGTACACATATATATATATATATATGTATTATATATAAACTTTGCGTAGG
CATCTATTGATGTAAAATATGGTGTTAAGTGAAATGAACGCTTCATTCTCTGCCA
>FE.chrY.t59
AAATTAGGTTCCTCATTTTGAACCAGCTATAAATACATGCTTCTCCCTATTTCGAACCAGAGCTTGAATTCCTCACAACC
ATGTTTCATCGTCAGCCACCACCGATGCACCTCTCGATTCGTCGCCTGCTACCTCTACCTTGAAAAACTCGGTTCTCTCG
TTCACTCTCTTAATCGTGGACAGTGACCCTTGTTTTGACGACCCTCCACCATGAAAGCCCCTAATGTTTGTAACTTCGAT
CCAGACCACCACCACCTCCGGCGGACCACCCTTGAACCCCAATACCGAGAACTCCTCCTCTTGGCGTCCTCCTCTCTGAA
AATTGTTAGACCACCGTGTCTTGTTTGAGTGGATTGGTCAAAGTGGCATGTCTTTTGGGTGGATGAGAGAGGTGTGCCTA
GGGATGATGAAGTTAGTAACTATTTAAAATTGCTTATGATAATTTCCTTTCTAAGGTACTTGTTGAATATTTTTGATTTT
AAATGGATGATGATGATTATAGACAGTGTTATATGTCTATTTTATTATGTAATAAGTTTCAAGATTGATGCTTTTTTCTT
GAATTGTGATTATGATTATATTGAATTTTGAAGCTGGTTAATCAGGTGTGACTCTGTAGAATATTTCTTTTTACATGTAC
AATCGTCATAGTTAACACAGAAACGCATTTTAAAAATCTTTTTAAGAGCAGCATCCC
>FE.chrY.t6
AAAAAAATAATTGGGGTAAATATAATGCCCTTTCACATTAGATTTCTTCTGTTCGTTGTATCCCCAATTTGGCTAGAATA
TTATCCCAGACTGATCCAGTGACATGGATTCCGACTACGGGATTCCCAGACAACTCTCCGAATTACAAAAGCTCCGATCT
GCCTACCAGCCCGACCTCCCTCCTTGTCTCCAGGGCATGACTGTGAGTGTTGAATTTGGTGATACAGCTACATCATTGGA
CCCTACTGATGCTCACACCATAAGTCGATCCTTTCCTCACACTTATGGTCACCCATTGGCCCACTTTATTAGGGCAAGTG
CGAATGTAGCTGATGCTCAGGTCATAACTGAACATCCGGCTAAAAGGGTGGGGATAGTCTTCTCTGGAAGACAATCCCCT
GGCGGACACAACATCATTTGGGGTCTTCTTAAAGCTCTGAAAATTCACAATCCCACTAGCACTTTACTTGGATTCTTAGG
GGGTTCTGAAGGTTTGTTTGCACAGAAAACTCTTGAGATATCTGATGACATCCTTGCTTCCTACAAGAATCAAGGTGGTT
ATGATTTGCTGGGACGAACAAAAGATCAAATTAGAACAACCGAGCAAGTTAAAGCTGCCTTAACTGCATGCAGGGATTTG
AAACTAGATGGCCTTGTCGTAATTGGAGGGGTGACATCAAACAATGATGCTGCTCAACTAGCAGAAATATTTTCAGAAGA
GGAATGTCCGACGAAGGTGGTTGGAGTTCCTGTTACATTGAATGGAGATCTTAAGAACCAGTATGTGGAAACTAATGTTG
GTTACGATACAATTTGCAAGGTCAATTCCCAACTTATAAGCAATGTCTGCACCGATGCTCTATCAGCAGAGAAGTATTAC
TATTTTATTCGACTCATGGGCCGAAAACATTCACATGTTGCCCTGGAGTGCACGCTCCAGTCTCATCCAAACATGGTTAT
TCTTGGTGAGGAGGTGGCTGCATCAAAACTGACCCTTTTTGACATAACAAAGCAAATTTGTGATGCAGTTAAAGCTCGTG
CCGACCAAGACAAGTACCATGGTGTTATCTTACTACCAGAAGGACTGATCGAAAGCATTCCGGAAGTCTATGCCCTTTTG
AAGGAAATTCATGGTTTGCTTAAGGAGGGTGTTCCGGTTGATAAAATTTATACAAAACTTTCACCTTGGGCTTCAGCTTT
GTTTGATTTTTTCCCACCCTTTATCAAGAAACAGTTGCTTCTCCATCCTGAGTCAGATGACTCTGCACAGTTATCACAGA
TTGAAACGGAGAAACTTCTAGCATATCTTGTTGAGACAGAGATGAACAAGCGTCAGAAAGAAGGGACATACATGGGGAAG
AAATTCAATGCCATCTGCCACTTTTTTGGATACCAAGCTCGGGGTTCCTTACCGTCAAAATTTGATTGTGATTACGCCTA
TGTTCTTGGGCATATCTGTTATCATATATTAGCAGCTGGATTGAATGGGTACATGGCAACAGTAACTAACCTGAAGAATC
CTGTTAATAAGTGGTGTTGTGGTGCTGCTCCAATTACCGCAATGATGACTGTGAAGAGGTGGTCTCAAAATCCTATTGCT
TCATCCATTGGAAAACCTGCTATTTATCCTGCTACCATAGATTTGAAAGGCAAAGCATATGAGCTACTGAGGCTAAATGC
CATAAAATTTCTGTTCAAAGATCTCTACAGAAATCCTGGACCACTTCAGTTTGATGGTCCTGGTGCTGATGCCAAGGCTG
TGACACTATGTGTTGAAGACCAAGATTACATGGGCCGCATCAAGAAACTTAAATAATATCTTGGCAAGGTGTCTGAAGCC
AGGGTTTTCGAAGGAGCTTTTGAAAGTAGCTTTAAATGTTATGGCGTTGATAACCAATATGTCCACAACTTATTCTTCCC
CTAAATAATAGATCTCTTGTTATTATTATTATTATTAGGAAATATATTGCATGCTGTTGAATTTTATAAGTGATAATTAA
GTCCTATTAGAGACATTGGAGGAGTTTGTGAGGGACAGATCAAAGAGACCCAAGAGTCCCGAGAAGAGAGAGGAGCTTCC
GGCTCCTCCAGTTCAAGAGGAGGAACCGGTTCCTGATATGAACGAGATAAAGGCACTCCCTGCTCCGGAAAGTTACACTC
CACCACCTCCACCTGAGCCAGAGCCTAAGCCTCAGCAACAAGAAGTGATCCACGACTTGGTGGATTTGAGAGAGGAATCG
GTCACGGCCGACGATCAGGGGAACAAGTTTGCTCTTGCATTGTTTGCTGGTCCAGGGGAAAACAAGGCGAATGGATCGTG
GGAACCGTTCTCATCAAATGGACAACCTCAAGTAACATCGGCCTGGCAGACTCCTAGATCGGAAGAGCGTCGTGTAGGGA
AAGAGTGTTGGACTAGGTGTAGATCTCGGTGGTCGCCGTATCA
>FE.chrY.t74
CGTATTTCTCTGCAAGGTCTGCCAATGGAACCTTCTCAACTTCTCAAAGTTCATCATATACGTAGTGCCGACTACATGAA
GAAGAAGCTCTGTATTTAACTCAAACCGTTTCTGGGTTATCCGATTCATTTCCCGTTCTCAAATGGGTCGCCGGAAAAAT
GACTCAGAATTGGGCCGTTTTGCGATTCTGATCATATTCTTGATGGGGGTACTCTCCTGTAGCGTGGTCTACTTTTGCAT
CTCTGTGCTCTTCGTTCCCACCGCTACCGACCCAATAATTTCGGTCTCGTATTCGGTTCAAAATGTTGACCGAGATTTGG
GGACTCAAAATGAAGAAGAAAAAGAAGTGTGCTGTAGAGGGATTGAGCATTTGGAGCTTTGGGGTGACGCCGCAAAATGG
GGTTCTGAGTTTAAGCTCAGTTCTTCTAAGGAGTGTTGTAAGGCCTGTAAAGCTATGTGTCGGAA
>FE.chrY.t77
AAAAAAAAAAAAAAAAAAAATTGCAACCTAATACCTATATAAATGGGGCCCTTTTATATCTTTTGGGCATTTTGTGCCGT
AATTATCAATAGATCATAGACCATTTCTGAGAGAGACCCAAAGCTGAACGAAGCTAAGCATAGATAGAGAGATAATGACG
CTGAGAGCAGCTGTAGTTCGCTATATCCGGTTACCCATTCAAACCCTAACCCCAACTGTTCGACCATTAGGGGCGTCCTC
TTCTTCCACTCTTGTTCGATGGATGTCATCACACGACGATCATATCACCGAAGAGGAGGTCATCCATAGAGTCCTCTCCG
TCGTCAAGAGCTTCCCCAAAGTCGATCCTTCCAAGGTATCTCATCAGGTGCATTTTCAGAAAGATCTAGGGTTGGACAGT
TTGGACAATGTGGAGATTGTGATGGCTTTGGAAGAGGAGTTCAAGTTGGAGATTCCAGACAAGGAAGCTGATAAGATTGA
TTCCTCCTATCTAGCCATTGAGTATATCTCTAGCCATCTAATGGCAAGTTAATATTGTTTTGCAGCTTTTTTTCATAGTT
TTGTTTTTTGTTTTTAGAAATAAATTTTTGTTAAAAATAATATGAATCTTGTTGAAAAAGAACAAACTAAACTTTAATGC
TTCAATTTTAAATTGTTGGACTCGGCTGCATTAGTTCATTTTCTAAATTTATTTGTGCCCCTCCTATTTTAAAAAAAAAA
AAAAAA
>FE.chrY.t9
AGCCAAACAGAGGCGTACCGGATTCGTTAGCTAAATTGAAATCGATTTCAGAATGACCACGGAATCCGAGATGATCATAA
CAGGATTTTTTTCTCTATTTGACGCATAGCAAAAGTGTGTGAGAATAGGAGAGGAAAAAAAATAGTTTTGGTCAAAGAAA
AATATTATTAGGCCACGAATAATATATATATAAGAATATCTTTTTTATTCTTAAAGGTTTATAATCCTCTTCGGAAAGGA
GAAAAGTGGAGGGTGTAAATGGCCTGAATGTTAGTTTGAAGTTTGAGAAATATAACGATCTGTAGTAGAGGGACGAAACA
GAGCAAGAATGGAAGCGTCGGATAAGGATCTTGAAGCACAGCTTGTTGAATCTGGGAACAGGCTTGCGGAACCGCCGTCG
TCCGTCGATGAACTCCTTACTCTTCTCGACAGACTTGAGAGCTATTTATCCAAGGTTGAGCAGTCACCGTCTGAATCAAT
GGAAAATGCACTTTCTTCGTCATTGAAAGCATTGATTGATCGCAAACTTTTAGAACATTCAGATGCTGATGTTAGGGTTG
CAGTTGCTTCTTGCATCAGTGAGATAACAAGAATTACTGCACCTGATGCTCCTTATTCTGATGACCGGATGAAGGAGGTC
TTTCAGCTTATTGTGTCGTCGTTTGAAGACTTGGGTGACAACTCAAGCCGATCTTACACCAAAAGGATCTCAATCCTTGA
GACTGTTGCGAAGGTCAGGTCTTGTGTCGTGATGTTGGATCTTGAATGTGATTCATTGATCCTTGAAATGTTCCGGCATT
TTCTTAAGGAGATTAGGGATTATCATCCAGAGACTGTTTTATCATCAATGGAGACGATAATGACTCTTGTTTTAGAAGAA
AGTGAAGATATTTCATTGGAGCTTCTCACCTCTATACTAAGCTGTGTCAAAATTGACAATAAAGAAGTTCTGCCCATTTC
TCTTAAATTGGGAGAGAAAGTATTTGAAACCTGTGCTACTAAGGTTAAGACTCACTTGGTACAGGCTATAAAGAACTTGG
GTACATCATTAGACGATTACAGTAAAGTTGTAGCTACTATTTGCCAAGACGCGATTGGCGATGTTCAGCAGAATGATATT
CAAGCCTCTGATGAGAATATGGCTTTTGAGAGCAGGTCAGCAAAACCTTCTTTGGATAATGATTCCAACGAGGATAGAAT
GGGAACAACCGAAGCCACATCACTAGAGCAAGCTGTAAATTCTATGGAAAGATCTCCTCAACCTGCAATGAGTAATGGTG
GTATCACACTGACTGCGGGAGATATTTCTTTAGCTGATCCCAGTTCCCTAAATAAGCAAGAAGAGGATCAACAAATTGAT
AGTAACAAGGATTTGGATGCATCAAGCAATGCTGATCCTGAGAGTTTGAACACTGAGAAGGCAGTAGATACAGAAAGTCC
TCATTCTGATAATGAGAATCAAACTGCTTACAATGGGAAGGCAAGTCCAGATAATGGAAAAGAAAGTGCTGACAATAAGA
AGAAAACAGGGGAACTTCCAAACCAGGAAGATCAAATCAGGGATCTTCCCGCTTCACTAGGTGAGGTTGAGGTTCCATCT
GCTGAGGCAGCAATACCTTCAGGAGTTGTTAAGGAGTCTGATGTCACACTTTTATCCCCTAAAGCATTGGAGAGTGAACA
TGCTAATGTTGCTTCTATGTCTCCAAGTGAGAAACTTCCTGATGAAAGTCACACCAAAAAGTCTGGACAACAGAAGAAGA
ATATTTCAGATAAGGAAGCTGTGGCATCTGTGGATGATGTGTCCAAAAAGGTAGCTGATATGACAAACAGGCGTTCTGGG
AAAAAGTTGCCAGCTGCTGTATCTTACGAGAATAAAGATTCAGCAGAGGTAAATGTATACAAAAAGGGAAATGCAACTAC
TAGTGATTCAGAGGTAAAGTCAACCAGGCGTTCTGGGAAAAAGGTGTCAGCTGCTAATTCTAATGTGGATAAAGCTGTAG
CAGTGCTTAATGTATACAAGAAGGATAGTGGAACTACAAGTGATTCAGAGGCAAAACCCTTGAGTCTGTCAGTTAAGAAT
GTAGACGGATGTGGTAAAAAGGATGTTAGATCTTCAGTAAAGCATGGGGATAAGAAGAAGAGGGCTCGGGGAACAGCTCT
TTCTGAGAAGGATTTAAAAAGCACTACCACCGAGGTTGATAGCAAGGATACTCTTGTTTTGCCAAAGTCATCAGGAAAAA
CAACCAAAGATGAACAAAAGCTTGAGAAGGATGTAAAAAAACACTACCACTGAGGATACTCTTGTTTTGCCGAAGTCATC
AGGAAAAATAGCCAAAGATGAACAAAAGCTTGAGGAGACCCTGAAGACAAATTATAAGAGAAAATGTACATTAAGCAAAG
CCAATGAGTCTGGCAATAAAGGTTACGGTGAGGATTGGGTCGGTATGAAGGTTAGAGTTTGGTGGCCGAAGGATCAAGTG
TACTATGATGGTTTTATTGAATCTTTTGATCCAGTCAAAAAGAAGCATAAGGTTTTGTATAATGATGGTGATGAAGAAAT
ACTAAATCTTAAAAGAGAAAAGTGGGAGTTCATGGAAAGTGATTCTGGGTCAGATGATGAAAATGAAATTGATCGATCAA
CTCCTGATGCTTCCACTGAACATCCTATGAAGAAGAAAGTGAAAAAGGGGGGTGAGCCTTTTAAACAGAAGAAAAGTGAA
TCTTCTTCCAAAAGGGGTGAAGGTGCTTCATCAAAGGGTACAGCAAAATCTGGACAAAGCAATAAAGCAAATGGAAAATT
GATAGATGGCCCTAAGTCTGCTGGCAAGTTGGAGGATAGAGGTGGCAAATCTAATAAGGATCATACACCAAAAAGTGGTA
GTAGCAAGTCAGCCAATGTTCTGTCGAAATCATCAACCAAGTCTAGGAATAATTCTCAGACACCAAAGATTACCAAGTCC
AAGGATGAGAGCAGCACACCATCCACCAAGTCCAAGCAAGAAATTCAGAAAGCTGGGAAGTCAAAGTTGGGCACAGCAAA
AAGGGCTACTGTTTCCAAAGATCAAAGTGGTGGAAAGAGTGCAATTGATACTGCTAAAGTGAAATCTGGTTCATTGAAGA
TGAAAGAGGTCGAAGATGCTACTAAGGGAAGTGCATTTGAACCTAAACCGGTGGAGAGTACTAAAGGCAAGTCCTTGAAT
ACCTCCAAGGCTCAGAAAAGTGAGGTGAAGACAGGTAAGAAGCGACGAAGAAGCATGAAAGGTTAAACCTATTGCTGCTA
ATTAGTAGCCATGCATCAAGTGTCATCATGATCTTTGACATTGGTTAGCTTGCGTAAATTTTTAGTTAGTTAGTAGATTA
CGAAGTTGCGGGTTTAATGTTGTGTTGTTTTGATTGCTACCCCTCTTGAGAAAAGGTTATTACTGTTCTTTTGGAGGAAG
GCAACAGAATTTCTTTGCGATGGTTCTTGTTAAATCAGACAGCTTTTAATAGATAATGTGGTAAATATGCTAAACTGTCA
AAATCAAAGTGATGTTTAGATGACTGACAAGATTTACCAGCCTTAATTACAACCAATAATGTCTACATAATTTACTAACC
TCGGTTTAGAATGAAACAAGTTATATGATGATTTATTTGTGAG
