# Supplementary material for: A simple and reliable PCR-based method to differentiate between XX and XY sex genotypes in Cannabis sativa
Source: Planta. 2025 Aug 22;262(4):87. doi: 10.1007/s00425-025-04804-z (PMC12373676; doi:10.1007/s00425-025-04804-z)
Supplement: Supplementary file 2 — Supplementary file2 (FASTA 10 KB) Data S2: Fasta alignment files of 6 candidate genes potentially suitable as sex markers in C. sativa. [file 425_2025_4804_MOESM2_ESM.fasta]

>FE.chrY.t122 
tcatccataaatcgattttgttcaggttataatttgccaatcgtaataaggacagcattt
tacgttcaccaaaaaaaaaaatataaggatagacatttcaaaccaagtacagaaaaacaa
gacagaggtccccccacaacacttttcaggtaaaattgaaattgtcctag--acatctat
ttcaaaacaaaactggccgttgatgagatttttatccataaataaatcccttttcttatg
cccccaagtcccattaaaaagtaaaaga--aaaaaaaataggaaaacttga-ggggaaca
taggaattgcctgaaatttacatctaaggcacaagagtgagcaaaaaagaaaggaccaga
aaagactattaatggaaacaaaatccaattattcatgtcaatttcctgctttaaattaaa
aaaaaaaaaaaaaaaaatagcccaaaatctaaaatagagcattatgtaaattagggttct
caaggatctcactttccacccaaggttgggaagtgcccaggatcttcaatggatggagca
gacacattgctgctctggtagtttccagcgaac---cctcctcttgaaccaccacgaccc
ctgcctcggcctcgaccacctggagtgaagtacctttctccctcagcaggctttaagaac
tcattgatgctaacagactaaaaa-aacagtaaaccgccaaagtagagtagtcagtcctc
gacc-aggaaaatggtagcaacaagtaggagga---gcaacaaaaaaatagtaaccagaa
ttcatatcatgaaagatgcaagactgacaaggggttcaagctgaaataccttccctgatc
cagcaagttatatatcaacaaaatattactcactaaactatgaaacataaaagcaaggat
t-caagataaaaacaacatcttcgcatgcttagagatgcaactattttatggaaatctaa
aatatagctcatttaataaaaagtgtgctccaatagtcggacaaaaagtgacgtaaattt
gacacataccaaattttgtgccaaatttgacacaacattcaaaatgatgtaaaatttatc
tagtaataaatgcactactttacatttatcccatttgtattattttattagtatatttaa
gcatttatattattctttattgtcttaccatattaaaataataataaaattgataataaa
gttattagattttattttttaataaaaacattaattagacattaaattttacatcaaagt
tttgcaattgtacattggagcacaatgctaaaatttgacgtaaatctaccacaactttta
tagctcccattggggatggtcttacttgtcaaactcttcccactctaaatcatatcaaaa
aaagagcttaatgaacattatacatgtgaaaattttcaattgtgaaaacaattttg--ac
tgggttggatcaggccaactgcctaaatagccagctcaaaaagtgatataaaacagcaag
atatgtaaaatgggtaaaaacaagaattcattttcatcatgagtttgaacggtaaggaaa
agtgaggaaggggaagtaaaactgtttttccatc----aaaacacagaaatgagaacttg
gagaacaaaaaagaaatacaaacttcaattcaaaatcaatcagtagcaccatataagaaa
tcaaaaagaaagagaatacagaagtacaataagaaacaaaagaaagagaataacaagtac
gataagaaaccaaaaagaaaaagaatagcaagtacaaccttctttgccctttcctccctt
tcagcagcctccttctttttgtccttctcagagccctaaacaaatcaacaattcaagtga
tttagacagttatcatcatgttctattttgattcataaaatcataaccaaa---------
-----------------gactcagtacaatcaccaatttaataaagatgtcctgattctc
tttcttgcttgaaatctgttgcatggatgcaaactctttagtatccacctttctctcttc
agcctttagtgcctgcagagcctttctctttccctccagcaccttttcatactcgtctag
agtcatctcctattgaccaaacataaattatatttatcagaatgtgtcgtatattcatct
cataagaggggcattaattgattagaaaaaaggcaagttatgccgcagtagcatttaaca
ttagtaaaataattcatatggcaaatacctaggaactcaaatactcgttaaacaagtaca
aag---------------------------------------aaaaggcaaacaagaacc
tctttatgaaatcatattacacttgaaggaaa-attaaaacaaaacaata-cccactaa-
aattagtttagcctcattcttatccatctcatttgaaaaataatgaattcttatccagtt
aaccaaatgatgttaaattactagaaaaccattcaccttatcctcaggttctttttcttc
ttggccagtaggaggggactccttgtttccatctgcagcagcaccttctcctgcaggatt
ctcgtccccgatgttcttctcagtctcgttgacggattcttcagttactctagagtattg
aacaatcatgaacaaaaaaggtcacttcaataggaaaaatacacacaaatgtgtaagcat
gtagtagcaaggaa-----ttcatacaaaacgaatatgcaaattgaaagtagatacttac
agagcaaacgcatcggtgtctattccccagttcctgcggccagccccttcacgtttaaat
tcacttctgcaaacatgaaatattcatattaaaagcctttcaatatacagctaatgtact
ttggtaatcaggtggacaaataggaaaaggctcaccctcgcccagttccgctatggcgtt
caaatggcctacaagagctttctccctcaccaccttctccattactgaaatcaccacgac
gaccaccaccacgatagccaccacgaggccctccataggcacgcctttctctcccaaagt
ctccctcctcaacagaaccctggccagcagggctttgttcactattcaaaaatccatgat
tgaacccaccactgccgccacgaccacggccataaccgcggccacccccacggccacccc
cacggccacccccacggccaccacgaccaggttcattcttggactctctcactagtcaaa
ataaagaaaaataacaaaattagttgagtggcacacacaggcaaccattcatagttgata
tggtggaagaagataaagaaacaaatataaatcaccattggaaaaaaaaaaaaaaaaaag
gtactcattgatacagaaattacgcaaaacagcaaagattgtttatattggacacagaaa
aaaaattattat-aaaaataaatcaaccagcacattaactcattaagccagcacccacag
ccactttacaaggctgttctcctgaaaaaattattagaaacgccttcctagaatggaaaa
tagtacagctacaaagattttttaa----tatgacttgtcataagagacattagtcacat
tacaaaattactcagttttgacatcaaatatttcttcaaaagctcatcagt--aaaaaaa
tcccaaataaagtagaaagaaaaactcaagtcaattttttttttctcttttttgatagaa
gtagaccaaattcactaaatctcggtccaattgaagtgtaaagaattgatatttgaaaat
gctgcctcttaaaaaatacgctcattttgtagtaaaagtaaagccacaaatcttagttaa
agactgaatttgttatctcatatttgcttttcgtgaaaaaataccaattgaagcgaaggg
tagctgggtcaaatattcaatcaaatgatattgagtatgtttatcacctatattacataa
ccactatcatgatgtcattattcatttaaacttgatgtaaaaatacaaattttatatctc
cgaaccataaa-------------------------------------------------
---------------------------aattttt--------------------------
----agacgttggctgaagctcaccccaa--aaagtatatcgtcactcataaaaatataa
acatacataccaaaataccataaaatcgttaagctcacaaaaaacacttccctcacagcc
aaatccataacaaacagcaacacatatttaaagaaacttataa-------aaagacacaa
caaattgatttattcagagcaaaaaaaaactaataaagaaaaaaaaaaaaaaaaaaaaaa
aaaaaaaactcaccagcctgagcaggaggaagaggcttggaaggcagattagccgcctta
ttctgcagagcaggagaagccaccggctttccctgagctgaccctttcttcaacggcgcc
gacgcagcaatagcagtagcagccgcagccgcctgcttctgagcagcgatcaactgtgat
gggtcctcagcatcgtcatcccccaacaaatcaaaggggtttgcagtcgccattccccaa
tactaagaaaaagctcaacaaccgaaaagaacaaaaaaaaaaaaaaaaccactaaaccgc
tgagaagagaatctaacagtgaagggcga-caagcaaccctagctcaaaaacaactcca-
-------------------------------------------gtgtaaatatagatctg
aaagagtgaaactttttcagtgtgttttaagatagagaaaaaccctagcggctagaacag
aagtgaagagtgagagagaaaaagtgaaaagtcaatcacagtaacaaatacttgtaaata
tctattattctcgaattatttcttctac----------------
>_R_PP.chrX.t122 
------------------------------------------------------------
------------------------------------------------------------
------------------------------taaaattgaaaatgtcctagatatatctat
ttcaaaacaaaagtggtcatc-atgagatttttatccataaataaatcccttttcttatg
cccccaagtcccattaaaaagtaaaagaagaaaagagaaaagaaaactagagggggagca
taggaattgcctgaaatttacatctaaggcacaacagtgagcaaaaaagaaaggacaaga
aaaaactattaatggaaacaaaatccaattattcatgtcaatttcctgctttaaatt---
---------aaagaaaataacccaaaatctaaaatagagcattatgtaaattagggttct
caagggtctcactttccacccaaggttgggaagtgcccaggatcttcaatggatggagca
gacacattgctgctctggtagtttccagcagaccctcctcctcttgaaccaccacggccc
ctgcctcggcctcgaccacctggagtgaagtacctttctccctcagcaggctttaagaac
tcattgatgctaacagactaaaaagaacagtaaaccaccaaagtagaatagtcagtcatc
aaccaagaaaaatggtagcaacaagtaggggagagcagaaaaaaaaaatagtagcaagaa
tttgtatcatgacatatgcaagactaacaaggggttcaagtagaaatacctttcctgatc
cagcaagttatatatcaacaaaatattactcactaaactataaaacataaaagcaaggat
tgcaaaataaaaacaagatctttgcatg--------------------------------
------------------------------------------------------------
------------------------------------------------------------
------------------------------------------------------------
------------------------------------------------------------
------------------------------------------------------------
------------------------------------------------------------
--------------------cttacttgtc-aactcttcccactctaaatc--------a
aaagagcttaatgaacagtatacatacgaaaattttcattagcgaaaaccattttgacac
tggcatggatcaggccaactgcctaaatagccagctcaaaaagtgatataaaatagcaag
aaaagtaaaatgggtaaaaacaagaattcattttcattacaagtttgaactgtaaggaaa
agtggggaaggggaagtaaaactgtttttccatcaaaaaaaaaaaagaaatgagaacctg
gagaacaaaaaataaatataaact--aattcaaaatcaatcagtagcaccat--------
------------------------------------------------------------
-atacaaaaccaaaaagaaagagaatagcaaatacaaccttcttcgccctttcctccctt
tcagcagcctccttcttcttgtccttctcagagccctaaacaaatcaacaattcaagtga
tttagacagttatcatcaaattcgattctgattcataaaatcataaccaaagggctccta
taaaatcataaccaaagggctcagtgtaatcaccaatttgataaagatgtcctgattctc
tttcttgcttgaaatctgttgcatggatgcaaactctttagtatccacctttctctcttc
agcctttagtgcctgcagggccttcctcttttcctccagcaccttttcatactcctccag
agtcatctcctattgaccaaacataaataatatttatcagaatgtgccgtatattcatca
cgtaaga--agcactaatcaatcag--aaaaggcaagttatgccacagtagcattcaact
tcagtaaaattatttgtagggcaaatacctaggaactcaaatattcgttaaacaagtaca
aagtgcaagtcttaaactacaatacagaattgattaaaagaaaataggcaaacaagaacc
tctttatgaaatcatagaacactgggagaaaaggaaaaaataaaacaatagcccactaag
gattagtttagcctcattcttaaccatctcatttgaaaagtaatgaattcttatccagtt
aaccaaatgatgttaaattactagaaaaccattcaccttatcctcaggttctttttcttc
ttgttcagtaggaggagcctccttgtttccatctgcagcagcaccttctcctgcaggatt
ctcgtccccgaagttcttctcggtctcattgatggcttcttcagttactctagagtgtgg
gacaatcatgaacaaaaagggtcagcttaatagg-caaatacactc--------aagcat
gtagtagcaaggaattcatttcataccaagcgaatacgcaaattgaaagtagatacttac
ggagcaaatgcatcagtgtctgttccccagttcccgcggccagccccttcacgtttaaat
tcactactgcaaacatgaaatattcatattaaatgcctttgaatatacagctaatgtact
ttggtaatcaggtgg-ccaatttaaaaaggctcaccctcgcccagttccactacggcgtt
caaatggcctgcgagagcgttctccctcaccaccttctccattactgaaatcaccacgac
g---accaccacggtagccaccacgaggtcctccatagccacgcctttctctcccagagt
ctccctcctcaacagcaccctgaccagcagggctttgttcactgttcgaaaacccacgat
tgaacccaccactgccgccacgaccacggccataa------------------------c
cacggccacccccacggccaccacgaccaggttcattcttggactctctcactagtcgaa
ataaagcaaaataacaaaattagttgagtggcatacacaggcaacaattcatagctagtg
tggtggaagaagataaagaaacaaatataaatcaccactg---------aaaagaaaaag
gtactcaatgatacagaaatagcgcaaaagagcaaagattgtatatatgggacacaggaa
aaaaattattataaaaaataaatccaacagcactttcactcattaagccagcacccacag
ccattttacaaggccgttctcctgaaaaaattattagaaacgccttcctagcatggaaaa
tagtacagctacaaagattttttaaatactatcacttgtcgtaagagacatta-------
-acaaaattattcagctttgacatcaaatatttcttcaaaagcatatcagtaaaaaaaaa
tcccaaacaaagtacaaaagaaaactcaagtccaattttttttt-tctttttggatggaa
gtagaccaaattcattagaagtctgtccaattgaagtataaagacttgatatttgaaact
gctgcctcttagaaaatacacttattttgcagtaaaggtaaagccacaaatcttagtgaa
agactgaatttgttatcccatatttgctttttgtgaagaaataccaattgaagagaacgg
tagc---------------------tgatacttagcatgtttcccatctatattacataa
ccactatcatgttgtcattatttatttaaacttgatgtaaaaatacaaattttatatttc
ctaaccataaactaccacatagacagacacgtataaataagaaaagcaacgtcattcata
tgcatatatggaaatatgtaagaacccaatacttaccattctacactgcaagaaaactat
aaacaaacattggctgaagctcatcccaaataaagtatatagtcactcaataaaatataa
acatacatgccaaaatacaataaaatcattaagctcacagaaaatacttccctcacagcc
aaatccataacaaacagcaacaaatattcaaagaaacttataaaacaaataaagacacaa
caaatagatatattcagagc--aaaaaagctactaaag--------------------ag
aaaaaaaactcaccagcctgagcaggaggaagaggcttggaaggcagattagccgcctta
ttctgcagagcaggagaagccgccggctttccctgagctgaccctttcttcgacggcgcc
gacgcagcaatagcagcagcagccgcagcagcctgcttctgagcagcgatcaactgtgat
gggtcctcagcatcgtcatcccccaacaaatcaaaggggtttgcagtcgccattccccaa
tactaagaaaaagctcaacaaccaaaaagaacaaaaaaaccaaaa--------aaatcgc
tgagaagagaatctcacagtgaagggcgaccacgcaaccctagcttaaaaacaactccat
caaaattttatataaatatatatatatatattcgcacttcactgtgtaaatatagatctg
aaagagtgaaactttttcagtgtgtttgaagagagagaaaaaccctagcggctagaacag
aagtgaag--------------agtgaaaacccaatctaaataaataaca--aaataata
tttattattctcgattttttttttcttctacggacttcgactcg
