# Supplementary material for: A simple and reliable PCR-based method to differentiate between XX and XY sex genotypes in Cannabis sativa
Source: Planta. 2025 Aug 22;262(4):87. doi: 10.1007/s00425-025-04804-z (PMC12373676; doi:10.1007/s00425-025-04804-z)
Supplement: Supplementary file 3 — Supplementary file3 (FASTA 76 KB) [file 425_2025_4804_MOESM3_ESM.fasta]

>male_transcript_t25
-----------------------------------------------------------a
aaaacttcgccttaaataaaaaaaaaa---------------------------------
------------------------------------------------------------
------------------------------------------------------------
------------------------------------------------------------
------------ctttc----------------------------------accttaaaa
aaaa--------------------------------------------------------
------------------------------------------------------------
------------------------------------------------------------
-----------------------------------------aaattt-------------
------------------------------------------------------------
------------------------------------------------------------
------------------------------------------------------------
------------------------------------------------------------
------------------------------------------------------------
------------------------------------------------------------
-----gtaactt------------------------------------------------
------------------------------------------------------------
------------------------------------------------------------
------------------------------------------------------------
------------------------------------------------------------
------------------------------------------------------------
------------------------------------------------------------
------------------------------------------------------------
------------------------------------------------------------
------------------------------------------------------------
------------------------------------------------------------
------------------------------------------------------------
------------------------------------------------------------
-----------------------------------ccttgggtttggaactaga------
------------------------------------------------------------
------------------------------------------------------------
------------------------------------------------------------
------------------------------------------------------------
--------ctacagctatattagaacgtggagtagaaa----------------------
------------------------------------------------------------
------------------------------------------------------------
------------------------------------------------------------
--cgtttcctctcca---------------------------------------------
------------------------------------------------------------
------------------------------------------------------------
------------------------------------------------------------
------------------------------------------------------------
-----------------------acccg--------------------------------
------------------------------------------------------------
------------------------aaacacacaccctct---------------------
------------------------------------------------------------
------------------------------------------------------------
------------------------------------------------------------
------------------------------------------------------------
------------------------------------------------------------
------------------------------------------------------------
------------------------------------------------------------
------------------------------------------------------------
--------------------------------------------------------ctct
cttcctcttgtcataggttcagttttgtccgtgatctgagatt-----------------
------------------------------------------------------------
------------------------------------------------------------
------------------------------------------------------------
------------------------------------------------------------
------------------------------------------------------------
------------------------------------------------------------
------------------------------------------------------------
------------------------------------------------------------
------------------------------------------------------------
------------------------------------------------------------
------------------------------------------------------------
------------------------------------------------------------
------------------------------------------------------------
------------------------------------------------------------
------------------------------------------------------------
------------------------------------------------------------
------------------------------------------------------------
------------------------------------------------------------
------------------------------------------------------------
--------------------------------------------------tcagctaaag
agttttgg----------------------------------------------------
------------------------------------------------------------
------------------------------------------------------------
------------------------------------------------------------
------------------------------------------------------------
--------ataaggctgcggtttgagcac-------------------------------
------------------------------------------------------------
------------------------------------------------------------
------------------------------------------------------------
------------------------------------------------------------
------------------------------------------------------------
------------------------------------------------------------
------------------------------------------------------------
------------------------------------------------------------
------------------------------------------------------------
------------------------------------------------------------
------------------------------------------------------------
------------------------------------------------------------
------------------------------------------------------------
------------------------------------------------------------
------------------------------------------------------------
------------------------------------------------------------
-------------------------------------------atcggatcgagattt--
------------------------------------------------------------
-------------------------------------------tgtatatatta------
----------------------------agtgatcgtt-------------------atg
ggaaccgttgttgatgc-------------------------------------------
------------------------------------------------------------
------------------------------------------------------------
------------------------------------------------------------
-------------tgcaaaccaggatc----------ttaat------------------
------------------------------------------------------------
------------------------------------------------------------
------------------------------------------------------------
------------------------------------------------------------
------------------------------------------------------------
-----ggacgcttagctgaaaa--------------------------------------
------------------------------------------------------------
------------------------------------------------------------
------------------------------------------------------------
------------------------------------------------------------
------------------------------------------------------------
------------------------------------------------------------
------------------------------------------------------------
------------------------------------------------------------
------------------------------------------------------------
------------------------------------------------------------
------------------------------------------------------------
------------------------------------------------------------
------------------------------------------------------------
------------------------------------------------------------
------------------------------------------------------------
------------------------------------------------------------
------------------------------------------------------------
------------------------------------------------------------
------------------------------------------------------------
------------------------------------------------------------
------------------------------------------------------------
------------------------------------------------------------
------------------------------------------------------------
------------------------------------------------------------
------------------------------------------------------------
------------------------------------------------------------
------------------------------------------------------------
------------------------------------------------------------
------------------------------------------------------------
------------------------------------------------------------
------------------------------------------------------------
------------------------------------------------------------
------------------------------------------------------------
------------------------------------------------------------
------------------------------------------------------------
------------------------------------------------------------
------------------------------------------------------------
------------------------------------------------------------
------------------------------------------------------------
------------------------------------------------------------
------------------------------------------------------------
------------------------------------------------------------
------------------------------------------------------------
------------------------------------------------------------
------------------------------------------------------------
------------------------------------------------------------
------------------------------------------------------------
------------------------------------------------------------
------------------------------------------------------------
------------------------------------------------------------
------------------------------------------------------------
------------------------------------------------------------
------------------------------------------------------------
------------------------------------------------------------
------------------------------------------------------------
------------------------------------------------------------
------------------------------------------------------------
------------------------------------------------------------
------------------------------------------------------------
------------------------------------------------------------
------------------------------------------------------------
------------------------------------------------------------
------------------------------------------------------------
------------------------------------------------------------
------------------------------------------------------------
------------------------------------------------------------
------------------------------------------------------------
------------------------------------------------------------
------------------------------------------------------------
------------------------------------------------------------
------------------------------------------------------------
------------------------------------------------------------
------------------------------------------------------------
------------------------------------------------------------
------------------------------------------------------------
------------------------------------------------------------
------------------------------------------------------------
------------------------------------------------------------
------------------------------------------------------------
------------------------------------------------------------
------------------------------------------------------------
------------------------------------------------------------
------------------------------------------------------------
------------------------------------------------------------
------------------------------------------------------------
------------------------------------------------------------
------------------------------------------------------------
------------------------------------------------------------
------------------------------------------------------------
------------------------------------------------------------
------------------------------------------------------------
------------------------------------------------------------
------------------------------------------------------------
--------------------------------------------------------taat
ccttc-------------------------------------------------------
------------------------------------------------------------
------------------------------------------------------------
------------------------------------------------------------
------------------------------------------------------------
------------------------------------------------------------
------------------------------------------------------------
------------------------------------------------------------
------------------------------------------------------------
------------------------------------------------------------
------------------------------------------------------------
------------------------------------------------------------
------------------------------------------------------------
------------------------------------------------------------
------------------------------------------------------------
------------------------------------------------------------
------------------------------------------------------------
------------------------------------------------------------
------------------------------------------------------------
------------------------------------------------------------
------------------------------------------------------------
------------------------------------------------------------
------------------------------------------------------------
------------------------------------------------------------
------------------------------------------------------------
------------------------------------------------------------
------------------------------------------------------------
------------------------------------------------------------
------------------------------------------------------------
------------------------------------------------------------
------------------------------------------------------------
------------------------------------------------------------
------------------------------------------------------------
------------------------------------------------------------
------------------------------------------------------------
------------------------------------------------------------
------------------------------------------------------------
------------------------------------------------------------
------------------------------------------------------------
------------------------------------------------------------
------------------------------------------------------------
------------------------------------------------------------
------------------------------------------------------------
------------------------------------------------------------
------------------------------------------------------------
------------------------------------------------------------
------------------------------------------------------------
------------------------------------------------------------
------------------------------------------------------------
------------------------------------------------------------
------------------------------------------------------------
------------------------------------------------------------
------------------------------------------------------------
------------------------------------------------------------
------------------------------------------------------------
------------------------------------------------------------
------------------------------------------------------------
------------------------------------------------------------
------------------------------------------------------------
------------------------------------------------------------
------------------------------------------------------------
------------------------------------------------------------
------------------------------------------------------------
------------------------------------------------------------
------------------------------------------------------------
------------------------------------------------------------
------------------------------------------------------------
------------------------------------------------------------
------------------------------------------------------------
------------------------------------------------------------
------------------------------------------------------------
------------------------------------------------------------
------------------------------------------------------------
------------------------------------------------------------
---tgttgtttttgt--------------------tttgggcggcccgggt---agtgga
aagggtacccagtgtgcaaat----attgttgaacatt----------------------
------------------------------------------------------------
--------------------------ttgggtatactc----------------------
----------------------------------------------atcttagtgc----
--------------------------------------------------------cggt
gaccttt-----------------------------------------------------
------------------------------------------------------------
------------------------------------------------------------
------------------------------------------------------------
----------------tgcgagcagaaattaaatctggctcagaaaatggaaccatgatt
cagga-------gatgattagagaaggaaaga----------------------------
------------------------------------------------------------
------------------------ttgttccttcagaggtaaccattaagcttctccaaa
aagca-------------------------------------------------------
------------------atgcaggcaattggaaatgacaa-------------------
------------------------------------------------------------
------------------------------------------------------------
----------------atttcttatcgac-------------------------------
------------------------------------------------------------
-------------------------------------------gggtttcctcgtaacga
ggagaatcg---------------------------------------------------
-----ggtagcattcgagaaa---------------------------------------
-------------------------------------------------gttacaaaaat
tgagcca------------------gcatttgtcttgttttttgattgtccagaaaaaga
------------------------------------------------gatggagaggcg
tattt------------------tgagtagaaaccagggaa---------gagaagatga
taatgttgaaaca--ataaggaaacgtttc---------------------aatgttttc
ctagattct---------------------------------------------------
------------------------------------------------------------
------------------------------------agtctccctgtgattaggcact--
atgaagcc--------------------------------------------------ag
gggaaaagttgaaaagattg----------------------------------------
-------------------------------------atgctgcaaggcctgtt------
------------------------------------------------------------
----gcagaggtctttcagtcggtgaaagagatttttgccccaaaat-------------
---------------atgagaaggttgtgtgagtgctgca--------------------
---------------------------------------------------tacctaagg
tgttcaaagacat-----------------------------------------------
------------------------------------------------------------
------------------------------------------------------------
------------------------------------------------------------
------------------------------------------------------------
-----------------------------------actatctgctgaggtggcgccgtaa
ggag--------------------------------------------------------
------------------------------------------------------------
---------------------acgtagttttacataaagatgagatatatctct------
------------------------ttatcatt----------------------------
-----------attattgttact------------gtattataatttttga---------
------------------------------------------------------------
-------tgtattctttactta--------------------------------------
----------------------------------------------caagacaggtcgta
------------------------------------------------------------
------------------------------------------------------------
------------------------------------------------------------
---------------------------ttacatcaataatat------------------
------------------------------------------------------------
-------------------------tcttcctttaatgtga-------------------
------------------------------------------------------------
------------------------------------------------------------
------------------------------------------------------------
------------------------------------------------------------
-------------------------------------------------gaagaatttt-
------------------------------------------------------------
------------------------------------------------------------
------------------------------------------------------------
------------------------------------------------------------
------------------------------------------------------------
------------------------------------------------------------
--------------------------------------------------------gatc
ttctctgtcttgttggtttcggcaaataa------------ataaataataataatatat
agaatgccgagagcttgttccaatggctccaatcttttgttttgttttttttttttcggc
tggaagtt----------------------------------------------------
----------------------------------------------agagctccaagcct
ccagtct-----------------------------------------------------
------------------------------------------------------------
------------------------------------------------------------
------------------------------------------------------------
-----------------------tgatttaaaa---------------------------
------------------------------------------------------------
------------------------------------------------------------
------------------------------------------------------------
------------------------------------------------------------
-----------------------------------------------gtgtcatg-----
------------------------------------------------------------
-----------taaattt------------------------------------------
------------------------------------------------------------
------------------------------------------------------------
--------------tgatgcaa--------------------------------------
------------------------------------------------------------
------------------------------------------------------------
------------------------------------------------------------
------------------------------------------------------------
------------------------------------------------------------
------------------------------------------------------------
------------------------------------------------------------
------------------------------------------------------------
-------------------------------cgatgatc---------------------
------------------------------------------------------------
------------------------------------------------------------
------------------------------------------------------------
------------------------------------------------------------
------------------------------------------------------------
------------------------------------------------------------
------------------------------------------------------------
------------------------------------------------------------
------------------------------------------------------------
------------------------------------------------------------
------------------------------------------------------------
------------------------------------------------------------
------------------------------------------------------------
-----------------------------------gatattaagactt------------
------------------------------------------------------------
----------------------------------------------------------at
ccag--------------------------------------------------------
------------------------------------------------------------
------------------------------------------------------------
------------------------------------------------------------
------------------------------------------------------------
------------------------------------------------------------
------------------------------------------------------------
------------------------------------------------------------
------------------------------------------------------------
------------------------------------------------------------
------------------------------------------------------------
------------------------------------------------------------
------------------------------------------------------------
------------------------------------------------------------
------------------------------------------------------------
------------------------------------------------------------
------------------------------------------------------------
------------------------------------------------------------
------------------------------------------------------------
------------------------------------------------------------
------------------------------------------------------------
------------------------------------------------------------
------------------------------------------------------------
------------------------------------------------------------
------------------------------------------------------------
------------------------------------------------------------
------------------------------------------------------------
------------------------------------------------------------
------------------------------------------------------------
-------------------------
>male_genome
aggttattagctattttattacagtttctattaacaaatgagaatcgtaaatactgaaaa
aaaaaaaaaaaaaaaaaaaaaaaaaaaaaagctctaaattgattaatatcctgcaccaat
tgtccccaatccgtgggataacaagcattgttatgtaatgtagtgatagcagcttggcaa
tccgaagcgattatagcatgagagattgaccttcgacgggctaattgaatgccaagccga
atagcagtcacttctgccaacagaacagaaagacagccaaggaggaacttggcttcagct
tcaaccagcgacccttcagagtctctaatgatcgcacttataccacaacctgccttgcca
aaaaccagagaagcatctgtattaaccatgaaaaaatcctttggagggggttgccacttt
tgatttacattgactttgctggtttgttgaaccttctggtgtgtccccaattgtaaatcg
agaaggtgaagagcccatttgctccaataatgatcatttggtactttatgctggaaaata
aaggcatttcttctttgccaaaccagccaagagcacccaataaatctaattaaatcgtcc
ttggagagatgatcatgagaccaccaaagagcatcagctgctatattaatatttggggga
atgagtttagagaaacccaagtacttccatatcttttgagtcttcgggcaatgccacaaa
gcgtgacaaatattttcttcctgcatttgacaccagtcacaacaagtatcaagagccata
cctcttttttgaagttccaccttagttggaagccaatgattgaacaccctccaagtgaaa
tttttcattttcggtgtaagattagacccccacacaaatttccaccatgctttgatttgg
gaagtattagagcattcagctatgtcaggattatgaaaccggagcttataaccgctagca
accgagtaaattccattgtgattccaactccaagtaagccaatctggtttattcatgttc
ggagtaatgcctagaacccaaggaatgtcctctttatggaaccaacttattacttcatta
cttttccattgaccattttgttgcagtagcgagctaattgtagcatcaggtggaagttgg
accttgttacggagggtataaggagagcttctcggaatccagctgtcttcatttatttgt
atcgtacgaccatctcctacacaccaacgaagacctcttgttagaagatccctgccccat
agaatgccactccaaacggatgacccaaagtggcccaacttagcttcaagaaagctcaaa
tttgggaaatagagagctttgagaactctagccatcaaacaatcgggagtgttgatgatt
ttccagccttgtttagccaaaagagattgattgaagtcttctagatttcggaatcccatt
cctccttgatctttcagcttacaaagctttttccaattaccccaatgtaacttatggtta
tttttagtagatccccaccgaaattgagcaatcaaactttcaatatcatgaagaatccct
ttagtaattctaaaacaactcataacatagcaaggtaaggcttggattactgctttaatt
aagatttctttcccggcttgagaaaataggcccattttccaaccttgaagcttggactcg
actttctctctaatcttaccaaagacttgctttttgtttcttcccacaaaagttggcata
cccaagtatttggtatgatgtttaacaaagcgaacccccaagtttgaagctaaaatattt
gcccaagagtcatttattttacttcccacacacatctccgttttgtcaaaattgatacat
tgaccggacattgtctcataggtttgaagcacctcttttagagtagtactttcttccaag
tttgcttcaaggaagacaagactatcatctgcaaaaaggaggtgggacaaccgttgatcc
atgtttccaaacttcaaaccttgaattttgccagccctttctgcttcaaaaattaaacag
gaaagaccttcagaacataagagaaatagaaatggagataagggatcaccttgccgtagc
ccacattaaggaataaaaaatcctttgattgcaccattgatgaggattgagaaggacaca
gaacgaacacaattcataatctttgctatccacttagagtcataccccaaatgagtcatc
attgcttctaaaaagttccattcaaccctgtcatacgcctttgacatatctaacttgata
gccattttttttccattgccaaagcgacctttcctcatgcaatggaggctttcaaaccca
ataatagcattgtcctggattatcctgccgcctataaacccactttgattggaagaaatg
actgtgctcatgctttgtttcattcgattagcaagacacttcgaaaccaccttatacacc
acattacaaagactgatcgggcaaaattcagtcattttcgttggcttttgaacctttgga
atcaagcagatcagcgtttcattaataaggctgcaatcggcattataattcagcacttcg
aggcaagctttagtcacctccttacccacaacttcccaatttttttgaaaaaatagcccc
gggagaccatctttgtcgggagcttttaatggatggatttggaacatggctgaatgcacc
tcatctgcagtgaaaggcagcagtaaaaaatcattctcagcagtgctaagtcggttgggg
acgcactgttgaagaatattgttaatatccactcctccatttgacttggtaaagagatgc
tgaaagtatttaattgaagtattctcaatgtccttctctttagttttccattgttggttc
tcatcaaataggacctcaatagtattcttttttcgacgattggaggctttgaagtggaaa
tactttgtatttctatcaccatgtttcaaccaaagagcacgactcctttgcttccaatag
atctcttttttttcctccacacaatttaaatcacgttcaagccagtttttagtaatccaa
tcttccatctttgttgaactcgcaaggctctcaatcttcccttttagctccttagatctg
gccatcatttcacatttttgctttttattccaggtttggagtttatttccacaaatcttc
ataagccgagtaatgctttgtatgggtctcaccgaatttttctgcccccaaacatcctta
ataatgttttgacattcaacattatccgcccaagcttgttcaaagtggaatctagttccc
catttcttattaaatgcttctccagtgttcccaatttgagcttgtaacaatagtggtcta
tgatctgagttccaccagttgagaagagagaccttattcatcttaaattttcctttccaa
gccgtgttgcatagaactctatccagtttttcaaaaattagattagacgcctgaccatta
caccaggtgtatccatccccgtcagcactaatttccttcagactacaagaagaaatggct
tgccgaaagttcttcattaaatattcaggtttcagtccccctccttttttctccttctga
tcgataatttcgttataatcgcctccacaaatccaagcataagaaaacatggccttgagt
cgtttcaatagtttccaacattccgtccttcctcccgggtccgggctgccataaaaacca
gtaaagcgccaagtgaatccatgatcattttccacaagagcatcaatgtgagagctcgtg
aaagacttaatttgaaccaaataatccttagtccagagaagagccaatcctccatttttt
cctttagcatccacagaaaacagccctcatatcccaattgaatgcgaacaaattccatcc
gagcacttgttaaccttgtttccgacaagaagatcatcccgagatgataatccttgacgt
gggattttaaggtatttaaagtccaaggattcccaagcccttggacattccagaataagg
ccatcattgctctcgacgacccaggcttgctgggttcgccgcttccaaattcatagcaaa
ggtcaaatcagaaacatgagcaatttccttcgcaatgtcatcatcttttaccaaagaaca
gcctgccatcaatgcctcagtagaaccatacttcttagtagttttatttcttttgggaac
aatctttctcctcttagaagacccagcattctttttcaaagcatcactattggtatcata
actgatgggcacctctataagatttccaagatccctgtgaagttgattcgccaagacccc
ctgctgagaaaaattggataaaccattaaataaattacattctccagtgtcaatggccaa
tccctcatctctccaagaaccatcccgtttagcattgtagagcccttcgcgtgccacttc
catattatcctgtcctacagacttagagttgatattgggaatcagttgattagtagtaag
gagtccgaaggaagcatctacatcaatctcaaggccttttcctttaacattcgatttaga
aatgttagggataccggctgcactcatctccttttgttgcagcacctctggacacctagt
cttggatgaactttctgcagcattgttccccaaattagtaccaagcaatttggcctggga
aactctttgagtgggaaaaccagaaggaagaatactgagatatcttgataggttggccac
gaacataagttgtagaattagccttattatcatccacctttagccaagtgccatatcctt
gaattcgattccctgatccgtcttcaaagaatttaactggttctgcacaaacccgagcat
catgtcccacaaaaccacatttaaaacacataaagggtaaacgatcatacctgaagggaa
gccaaatcttccgtccctcacttggaaaaagaaagcctggacataatggctttgtgacat
cacaccagactttgaaggtgaaaaaacctttagctgcaatcttggctatgtcagctttct
ggacttcaattatagcacctgcaaaattcgccaatcgctcaagattcatttgagtgatcg
atcgagtaggtaatcggaggattctccctctgagagggaaacttgtgagaaccgaactcc
aatcttgggggatttcatccaacctctccataattagaattccattgttgaggaaccaag
ggttcttgattaaaattttgttcaaatcttgagatgatttgaaagagaaaaccaagaagc
ttgattctttaacgacacatttgatttcaacaccccaatccttatcattaattccccata
cgcgacccagaatcgtcttgaggagagatcgactcatcggacggttagaacacagctgcc
cctttgcacagagagaggccgctgtcttggctccattgtcattaatctcccatccttcat
catccaggattgtgagattggtagttctagtaagaatttctttccatggagatatcagtt
tggtcttgtgcttcaagcttttccaccatttcgggcttttccagcattgcttcaggaagg
ctcttcttgagagagagcatttgttttagtaactgtttgtaaaacctatatcttgttcct
ctaaatttcgataagtaaattataaatattattttgttatgacttatgtatatacaatta
tattttactaaccaaatataataatccaaatattactttaataaaacaaaacttattact
ttttaataaaacaaagttacaaaaatctaaataaaattaaagaactaaactttaaataaa
actaatgtttacgtgcctcggcacgtaaatatagttatatatattttatataattatctc
aaaagaaaatatagttaatggataagtcttaatatcgatcatcgttgcatcaaaatttac
atgacacttttaaatcaagactggaggcttggagctctaacttccagccgaaaaaaaaaa
aacaaaacaaaagattggagccattggaacaagctctcggcattctatatattattatta
tttatttatttgccgaaaccaacaagacagagaagatcaaaattcttctcacattaaagg
aagaatattattgatgtaa----tacgacctgtcttgtaagtaaagaatacatcaaaaat
tataatacagtaacaataataatgataaagagatatatctcatctttatgtaaaactacg
tctcctt-----------------------------------------------------
------------------------acggcgccacctgtaacaatacacaatgatacttta
agtcattgtcaaacaaacaccagaagtaaaaaaatcattaat-----tgattttcaattt
ctagaattttattcagcttaaaaacaaaagttcattatattgtgttttctataaatagag
agttacg--------------------------tggtaagtctcagaggactctagatg-
---------------------------------------------------agcattata
ccaaatacatgttcttcaaagtacag-ttcccttttatcaatgtcaaa--------gtca
tgtttttaccatgaaacaatttcttagcaaatcaaaaaaaaaaacggggaatctaaccca
aaaaaacacactccaccaaaaagctt----------ggatatatcacctgtccaaattgt
ggttgtggtaactaaactaaatagaagattctgatttttgactaagatattatttaatta
tattaaggaccggttccaaatagagaaatgttaaacgacatcactaatccaatagtgcta
acatcctttaaaatgtcaaatcgttattgattaaattaaatatgaatcccacataatttt
acataataacagttatcatggattttggccatagagtgtaatgagtaggtttatggccaa
tccaggccctgagcattggaatgctctgaagtggctgaggtatttcaaagggacagcaaa
gtatggactaatctaccagaaatattcatcaagtctgaggttaaatggctatgtggatga
tgattatgcatcaaacaaagacaataggagatcaaccacagctcatgtgtttgttgttaa
taaaagttgcatatgctggaagtcacaacgacagcaagtattgaccttttcaactactga
atctgagttcatggccaccaatgaagcttttaaagaggcaatatggctgcaagaaacctt
acaagaactgaagttacttaaagacagagggacaatctattctgacagcttgtcgtcaat
tcatttgtgcaagaatcatgtctactatgagaagagtaaacacattgacaaaagaaaaat
gttatttgacacctcacttgtggcggaggaaaaccgtagtatacaagcaacagaaaaaga
aaattagaaaacccaaaaagcgccaacaaaaaaggcgcccctaggaacaaaagcatctct
aatacatcatagacatccattctcgacttaggtctagaaaaataattcctcaaaatgttt
agtcctataaaccaaggtcgcagtccaaagtttgattctatcccataaactctctgcttg
actgacctttccctcaaaaaatttcttatttctttccagccaggccgcccacaatagtgc
caaaatggatgtcctccataacataattcttctcttaaccccaatcagcttgtgtgtcat
gactagcgatacgaaaccgggcaggacccaagacacctcaaattcttttaacagatgaga
ccagagttaatttgcaatagaacattctaaaaataggtgttcaatgttttcactgctgga
tttgcagcacacacaccattcagggtgccttttgatcactctatgccataatgcttcggg
ttctagtggaaatctctaccttcccaaaggaaatctctcatcatgttctacaaaacatga
attacagagctttaaaagggtaaagaaatatgttggtagagaagaaagaactgacgggat
aagcgttagtcttacgcctctagccaaaagtaacacttccaattatcaagtctcttggca
caattttttgtaatcagactccaaaacactccttttctaggagagcctcccaaaggcatt
ccaagatatttcaccagccaccttcctaccttgcaaccaatctcaaaagcacaacgtccc
aacacgctttcatccttacacaaacccaaaagctggctcttacctttgttagttttgaag
cctgaaactgcacagaaagcctcaactactttaatcattttttgaagggaatgtgatagg
aatgacgccatctgataggaattttcctatcaagattaatcaattgcagaaattagagaa
agtgcagtagtgtttggataaaaatggcagaaattctttctttaatgccaggatttcgag
agcctacttctctcccaaaacagttacaaattaaactcaaattcttcacacccttttcct
tcactattgagtcctacatataataacaatacccctattacaattaaacttacgcccttt
ttatttaatatcacaatgcctatcaataccgaccacccgaaattcaccttgtcctcaagg
tgatggagatcaacttgtgacattaataggtgcaaaccgtgctcaccccttctcaaagaa
ccaagccaacaaatgcaagatattcgagtcatgagaaagacgccactactcaacgagtct
actacaatcgaaaaaccaaatgagcacattgatatttgttccctaggtgtacaagacaag
ttgaagagagccactgccttgccatcagatggtgctctgaaaatcaagtcgaaggagaat
aaaatgccttgtcttgcccctgtctaacacccaaaaacaacccattccaatggataaacg
agaaaaacaagagatacaccccgaaaattcacggatgttttacacaagggagacttcaat
atctatttctttttgttggttctcttgccccaaaccaatagaaaagaaataggaataaga
gaaaaaattctcaagaatcacaggtgggctagttgaaaaccaatttagggttgacatacc
cattttgattctctttcctctgccagaattccttgtagatcctagcactattagggattg
atgctatatatatgagtgagtagggaggataagaggtgtgggaatgattttagttaagtg
agcttttagctcttgggagagagttgggtttctcgaatacccagcaaccttgttctttta
tcttctaatatcaatctatcatctctattatctctcttttgctactgtttgtaccgaaat
ggtagaaaattcctatcattcttctctctctatcaaagactccacaagtagtcttccctc
cagccaccctcacggcgtctcgcctcccttgtttcgtcgtcgactgccttgagatgcctt
ctctaagtcgcaccgctcctctctaatcatgtgatacaaggatggtaatcgcttgccacc
aggatcccaacttttcttttcctgacctaaaatagacattaggcccaacttattgctaat
tggacccctgtggattaggccaaagtcattgggccttgaacaaacacatagagaattgaa
ttcaaaagcctccaatactaaactcgacccctgatgctaaattttatcaccttcgtaaaa
aatatggcagtctcccaagtgtggtcatcgtaggttggtggtcttgcttcgccggcattg
atttgtgagtacctccagcatgaacaagacctgatgaactcgtctttagtatttgacctc
accaacttcgagcttcaaaccaactttctaatgacaaatggaaagaaggggaatcatctt
tggtatttgatggagctaacatcttcaccaacatcaccttcatctactaatctttgaagg
agtttcaccgcccagttgcaccatctccccaatacgtctgcaagcttgttggggtctatt
cttcgcgtgctcacattgtatcttcggttttttctagttggtgatggaatggacgtgttt
ggggttgttcgcctttgagaagtgacaattccttgtttcccaacagtgggaatcaggcgt
gggggtatggattcaggagtgtcggaggttggcgaggataatgggtctaaggtattggcg
atggaggaaatcaaatctccgatttgaacagaattgaggaagatgacccgtccttgttca
ccgattgaagcctgaactcatggttggcagtagccatcaccgacggagaaatcagacctc
ttgttccattggagttaaggacaaagagccatccccgtgcacgattcaaggacaaaattc
gttgctggcagtgaccgtctcttttcccactgcgaagaaacgagttaactgagccatcat
gatctccgataagcattgaatttccacttgtgttttcgaaacctctttttccaacaaaga
tccaacttcttaaatctcctttagggctgaacatttagacccccaaacccgaaaaacccg
accacccgccccgaccagctgaccaaaaaatcgaaaatctgaaaacccgtgtggtcgggt
cgggttcaacccgaaaataccccccacgggtttcgggtgtagtgaattgttttttttttt
tttgggttgtaacccgtaatccgagcagcatttaaaaattaatttttttattagcggata
gtgaagtcgtcaattccgtgtggatttttgtatcgaatttgtgtggaaattaaacccaag
tcatatttaaggaagagaaagggaacatgtcccaacccagagcttcataagaatgatagt
tgagagagagagggggaggcagcatttaaaaattaatttttttttattttattaaaaact
taatattatttgcttttagttttcaaactttattattaaaaagaattgccttttcgactt
ctttagcttgtcttatgaatagacagttagacacaatagtcactgtagtcagtacaccaa
ccaagagtcacccactgtgtggatatgtgcattctttttttcttccttcacttctttatt
tatttacttcttttttttttttgtatgtaataggaacatacaatatacagttcagtatac
agtaacaattaatggacacatttatctcattatccaaattatccaaaaaaggtccaaata
atgttaaaaataaaaaaaaaaaatggtatttttaaaaattaaatcacccataaattaagc
attcgggcttagcccaataggactcgaaccgaccacgctcaacccgactaaactcgaccc
gatacccgacgcacccaacacccgaaaaccgggttcagttatgcatttccaagatccgaa
gcccgaaaacccgaacccgaaagcccgaaaactcgaaaacccaacccgtgtgcaccccta
atctccttatgaatttctgagcataaggcctccatcccttcacccactagctccacattc
atgtccttcccaagcaccatggacttgtggtctcataccatttgataggaattttcttat
caagattggtcaacggcaaaaaatagagaaaaagtagtagtgtttagataacattggcaa
aatgcctttcattaatacctagaatttcaagagaccggtaatcttatatataataacaat
accccttataacaattacacttattcccttcctatttaatatctcaatgcctatcaacat
attcgtcttttgcaaaaagtaaaaaataatcagcaaattgcaagtgattgaccttgacta
tttcctttccaaccttaaaacctgaaactttacccaactccacagctttatcaaccatcc
tctctagcacatctgccattatggtgaacaaaaacatctgccaatagaactctgggaagt
tcttccggccaaggtgctttgcaagcctgaagcttttttttcaaagtggtctaagacttt
tatttacggtctccacttgtttgtttgcttgaggtctggtcacagcagaaaagcttttgt
ttattccgtgcttggcacaaaaatcattgaaccgatcaatatcaaattgttttctgttgt
cagacactatcttatgtggaagtttgaatctgcacacgatgtttttaatcatgaagtcta
aaaccttcttggaagaaactatattcatgagttcaacttccacccatttagtaaaatagc
aaacaacaacaataaagaaaggccaaggactgttcatgagggttattttcgttggtgggg
cccttgaaattttcgaatagcgttggcattgctcatatttgcgaaaatattaagtacaat
ccttcttcatactaggccaaaaatagccttgacgaataatctttttgaagagactgggtc
cgaatgtgtgatcaccacaaaatccttcgtgaatttcgtgcatgacagcacttatcttgg
ttccaactatccaccttagatacgacattgataatcctcttcgatatagctttgagtcca
tgattacatatccgggggctcgatactaaactttcctcgaggcagctctatcctccagaa
gtatgcttgtttccaggcatgtgagcattggagccatcgagaaagttgaatgatcgatga
cagagactcccagtgtttccatgctcagagtcattagatgtgcgatggggactagtctgt
atttttctatttctggatatgttgctagctttgcgagcatatatgcaaaagcattctcat
ccctggagatttgctttacacaataatgcttgacatgcttcaagagctctcaagttttag
ctacgtatctagccatcttctccccttttgtctagtactctcctgacacttggttgacca
caagctacgactcactatacagttcaatgtattgagcacctacttcttttgccagttgta
aagcagcaattatagctttgtgctcggcttcgttgttggaggctccaaactcaaatcgaa
gagtactttgaagctggaggtgttgcggagatattagtgtgattccggctctagaacctt
ttacgtttgaggctccgtcgacgtatattctccagacttctctcttcggggtcaatgttt
caggattatcatttatcccactgcattctacaatgaattcagctagggcctaaccttcaa
ttaaaactaggctaatattgtatgtcaaactgactcaattctattgcccattttaggaag
cttcctaatgacttgggtttctacaacacttgacggagaaggtggttggttagtaccctt
atagcgtgagcctgaaattatgatcttaacttccgtgaagcaattagtaagcaaaaggac
ttttcaatcataggatatctggactccgcacccaacaatctcttgctcacatagtacact
gaaagttgtaccttccttcttctcgcactagtgcggcgcttacgacatgatcggacactg
ccaggtacaaaaacaacggttctccgtcaactggtttggacagtattggggccttcacta
gatgttctttcaattgttgaaagttcgtctcgcattttgctgcctattcaaacttgcgat
ttcctcgaagcacgttgaagaacggtatgcacttatttgtggatttggagacaaatctgc
taagcgacgctattcctccaatcagtttttagacatctttgagcttccggggtgagggca
tatctataaaggctttgattttttccgagttcgcctcgattcctcgagagctaactataa
aacccaaaaatttccctgaagaaacttcgaatgtgcacttcttcgggtttaatttcatga
tgtactcccgaatgatggcaaaggacccttctcgatcttggtaatagctatatcaagcgt
cttcgacttcaccagcatgtcgtcggcgtagacctcctaggacattcttgaacatcttgt
tcaccattcgctgataaatggctacagcattcttcaaaccgaatggtataaccttatagc
aatagatttccttgtcaatctagaaactagtatgctcctgatcaaccacgtgcattttta
tttggttgtattcagagtgtgcatccattaaagtaaacagctgaaatccaaagtagcatc
aaccatttgatcaatgcttggatgtgggaaacaatctttgggataggccttgttcaggtc
cgtgaagtctatacacatcctccatgtcccattgggctttggaaccaacactgggttgac
aagccacacgggatacagagcttccataaagaagtcgatgtttgtcaacttgtccacttc
tgcagtcactatttctgatctcgcaggatctaaaggcctccacttttgctgagctagttc
agcgttgggatctatatctaaggcgtggaagataactttgggactaataccaatcatatc
agcatgactccaagccaatatatcactatttgccttaattgtggaggcaatttgttctct
tacttaaagaggcaagttctttcccgctcgaatgaccttggtggaatcattgtcatcaat
acaaacattttctacctcctccattgactctatgacacgctccactctgttttctagtga
ttctatccgtgatctttatcaactcctcaactttataattcaggcgttaggtcttgtcat
ttgaggattctctatcgcgaacacgatcattgatgcaattccttaagtcatttccgcaag
gtcttgcttttttgattttcgctctttcctttttggcattcagtcttcttcgaagatcat
tggtaaaaagacttccacgaccatcatctgatacccggtgtacttcctcaaccttctcgt
catgattactggaattacaaggtggcgtgactctaactctaaaattggtttggtctccac
gtcctgaagcgtggtttccgtttctcttctgttgaggttggtcagcatctttaaacttcc
ttcgtaggagtcttctttggctcttcggtagcgattcctttgcccttattccaaggtcct
tcaaatctgctttctcagatgcgtctgtcgctggaggggcttgtacgtcagggaccgtct
tggtcagcaaagttatcatggcctccattcaagtcatcttgccgagtagtatctcgttga
attgatcttgatgagataacctcttctcagttacttgaagttgtcgcgccatgatgacca
cagggtctacttcgtctggctgggctttctccccaacattgtcttcagcggctttgtctt
gaggatcgtctccatgcatattttctgatgcatcatcgacgttgacctcgacgtcctcag
agctactttctcctaattcaacatcttcaatgatgggatcgtctcgattcccatcttcgt
cttgatggctatttgggtggctagtgacatcctgtggatcactcgtatctcctgctttga
cgccggggagcggtgaaacgaaggccaaacttggttcgggtgaaggccatgattacttag
acataattctgttagtggtttcactacttttttcaactctcaatgaaaacatcaaaatat
ttctgagatttttgaaaacgaaatgaaaataataagaactgaattaataataatcgagag
agaaaatataacaagagacaaaagtttttcacgtagttggggcattatctagcgttagtt
cacgaattagttttatttagtaagttgttacttgcaaatactttgagagatacacaagat
gtatgttcgtatgtttgcttgaacaaagtacgtcagagtgttcaacccctaatccatgag
attaatggggaatttatagtagttgtaggattacattagggttccccttttccctatagc
ggggagtttacgataaacaatctctttgggcttgctcatgaagtccagcctatgaagagt
acgaccagatgctgactaggcagatcgaagttgaggcgatcgaatcaatattgcgtccga
taatggtgggcagttgttccgaaataaccacatagcacttgttatgggaagtttcccctt
atatcgggatacaatattctggctccatttgacaattggaattctcttatttaaaagcaa
ggataaataggaaaaacggaagagtctttcgggaacacgatatctctcctctccggactc
gtgatactggaggtgtcttccgggctcagttagacgaaggcagaagactctgtgagtacg
taactaggatggttcccggagagacatatccaggtgggtctggcctactttaccaattat
gagagtccaacttatgggtcttgaatgctaacctggagtccacgtgtccaatgccgaaaa
cacggataacactaattctttcaagagttgaattggaacgatagtgtatcactacaaaaa
aactacatttaatgacaacttcttagtcacaacataaatttattgtgactaattgtcact
ttcagtcacaacaaaaaattacttgtgactaaaacatagtttttagatacaagttatcac
aaatttagttttagtcacaacaaatattgtgatacatttagtcacaacaaattataattt
ttgtgactaatatttttagctacgaactttttggttgtacataaaaatgatgattttttt
attaattagtcacaattttttagtgccatataagtagaataaacagattcatgatactag
gtcattaaaaataaaatctaatgattcattcataaagttcgtaagcaagagtttctacta
taatattacttttttacctcagcagatagtatgtctttgaacaccttaggt----atgca
gcactcacacaacctgcaaacaaacataagtgaatgttaaggagaaaagatatc-tcctt
cacttaaaaaaatcaacatcaacaatgggg-aaatgtctacttgcattcaaggctaaatg
gaaaataaat---ggaggatacaatattgaatgttc---tatcatctaaacctctaattc
atgcattacaacaa-----tcttcacataattttgacctatgtgaaacctttatgctcat
gatgaatagcatttaattttgataaaaaaaaaaaaaaaacaaatagcagaaactatacat
gattttt-----------------ccatggatgatgctaaatcccaaaagcaatatttct
gtagtatatatttcaagcaaaaaacttccactgaaaattgttcaaacactatcttcgatt
cttatcttttatggtaatttaaagcaatcaatgctacctcaagatatggccgaaaccc-g
taccttctcatattttggggcaaaaatctctttcaccgactgaaagacctctgcaacagg
ccttgcagcatcaatctgagggtgggaaaaaatcaatggtaacaatatgcaatatcattt
tagaacacaaa-aatgcttcaagaaaacaaaaacaatataacataggatcta----tgca
gtgtgaccttttcaacttttcccctggcttcatagtgcctaatcacagggagactagaat
ctaggaaaacattgaaacgtttccttattgtttcaacattatcatcttctcttccct-aa
aacaacccaaaaatgaaagaaacgatagaggatagtcatattaaataatgaaatatataa
attataataaaagactacataaaagtaaataaaagggataagaactgtaaacatgaataa
aaaaacaaaagtacagatacaagaagtatgaacagaagatataaataaatcaaaattttc
caacctggtttctactcaaaatacgcctctccatctctttttctggacaatcaaaaaaca
agacaaatgctggctcaatttttgtctgc-aaaccagtatcaagtctcaggccattac--
----------------------------tcatactcattttctagtaaacttattacagc
aattaattctagaaaatgcttacaactttctcgaatgctacccgattctcctcgttacga
ggaaacccgtcgataagaaatttgtcatttccaattgcctgcattgctttttggagaagc
ttaatggttacctctgaaggaacaatctttccttctctaatcatctcctgaatcatggtt
cttcgaagcataaaagtaaaataggtaaatgaccattccagacat----atcacttaaaa
t--------------------------------cacttaatataataatttaaaaaa---
---------------------------aaacatcggcaagcaacaataaatgagaaattc
catttcacaagttagtggagccatgacaataatcccaagcaattccaatcaagtagtcaa
cagagt---------aaaaagaaatccttctcattgacctagaagttaga---tgttccc
acaaattcttctggttgaattaatcttaaatccgataaacaatatccaattaatctattg
ttaaaactgcacacttctaacactgtttacaattgttgtataattgtaataacacccttt
cttataaacaactaaactctaaaacatgttcg------tttacttaatatgtgacgca--
acagaacttattctagataagttttctacaggttcacgtcttgatgggt---------cg
acgataagccaaattaaacgagacaattataatacattatgaaagtgagtttttctatct
-ttacttcttcattggccctcctaaccttctacatgaatggtgtgtaaccttttaaggtc
caatcttaaatcattcac---caatttattataacattacatccaaatcaatgtcacaac
aagaacaaatgctttacaatcataaaagaaataacctatattaagatttttattaaaagt
gtagaatgcatgaccatcataagcttgcatcttggctgtaaacatcattacccattttct
gagccagatttaatttctgctcgcaaaaggtcaccggcactaagatgagtatacccaaaa
tgttcaacaatatttgcacactgggtaccctttccactacccgggccgcctggcagtcag
caaagtcatgaaatcaaaaatgtcttctgtaaaagttactacaatgtatattccaaaatc
aactagatagaaatatttcatatagctatgtaataagccctgcaaat--gtaataaataa
taaggcatgtttaatcaatagtagcatctagtactaggtatataaaactaaattaataga
taagaagctcaaaatggtcataagaaac--------------------aaaaatcttacc
caaaacaaaaacaacagaaggattattttcagctaagcgtccattaagatcctgtaatag
agaatgaaaagaactcttaatggatctaaaaataaatcaaatttatcagcc----gcatt
caatctctttggaaactcgacatcaaatgcccagttaaagtattacactttgtgttctat
acctcagcttaagcttttta-gcgtacttataaacataggtcctatgtatacctggtttg
cagcatcaacaacggttcccataacgatcacttaatatatctgcat--atcaaaccaaaa
taa--------ataaattttactaagaaacaccaagtattataatattcaaacacgccct
ttgcatgtcccttgaacttttaaatgtacaaaattatgctctctaaatttttatccacgt
caaattttgtattataaaattggacaaaagtcctaaaattcacaatcttaataatttgga
agaattttatataacctgaaaattttaaagaatatgatttggtacatgtgaaagattaaa
gaaaaaaattcaaattagccataataactatcattgattaatagtctctccagcctggaa
atagcaacgtgaaattaagtcttttgctttaaataataattttcaaatgactatatagcc
acgtgaaaggatcttggattagatgccatctctcaatattacctattaattaattataac
agaaagattgagatagatagtgctatatcgagccaataatatttttatacatttaactat
gatattcttataattgcatattttccattattttgttgtcttttatttaatcacgatcca
cgtccaaacaagcaaactattcattgcctcatatgatgtgatggagtcatgcatcgtcta
atattttcaatgtaaaaatgtatagacaaatttgacgataatatgacctattttggaata
ttaataacaaacaaaccaagaatcattacgtattcatgatcgaaaaccccaatttttctg
actcactaactgacctgcaaagtgattcatataaaaacaaaaaaaaaaaacagtaaatcc
aattttcagattcattattttttcttgatccaattcacagatccatttctataaaactac
atgccaaaatctcaagaatccaacccaaattaaataataaaaaccaaattaagaattttc
ttaatacattcaatgatttagagaaagaaaaaacgtaacagtaaccctacctggagatga
aaatggccgagaaaaagatcagagattggaacgaagtgagatgaaaagagccttttcaag
agagagagagagagaaagagggaatttctagagagaggaagagaaagggattcgatttct
ggttttggtttttaatttaaaataaaaaagggaaaattaattaaaattgttttgtaataa
aataaataataatttattaattatggaaaaaggttattattattattattagtaaatgtg
ggaaagaggggagttgagtatttccaaaatgcatcaaaaattcacagctctacagaaatt
ttaccagatccacaaaattataccaaacacagaacagttccaaatcaagaacacaagaac
ccatatttttccacagatctaacaaatat--agcatagaaaaaaggcaccacaaatttat
aattacacaaaatctcgatccgatgtgctcaaaccgcagccttatccaaaactctttagc
tgaaatctcagatcacggacaaaactgaacctgagagatatcgaacgcacagttactata
cagatcagacctaaatggcggcaaaacaaaaacagctaacagcagaaaaatacaaaatct
caaattcgtgaacttctccaccattttctttttcccggaaccaaataaaattgtggcagt
aaacatattccaaagttcaagctaggctaattgaaatcagagcagagatctaaagaaatg
taagatcggaaacgaatttacctatgacaagaggaagagagagagg--------gtgtgt
gtttcgggttggagaggaaacgt-----------------------------ttctactc
cacgttctaatatagctgtagtctagttccaaacccaaggaagttacaaatttttttttt
taaggtgaaagttttttttttatttaaggcgaagttttttttcttagaaacttgtatcaa
ttgataaaaaattaagggaacttttgatataagcgattctctttttcatttttaaacttt
aacataatttttatttatatttttacgaaattctatataaaaaattttattgcaacttgc
gctgcaacttaaattgcaacaaaaattgtacagagacccctattacaactagcgctacaa
ccactttagaaactcaaaccataaatttgaaaaaaaaaattaaaaaaatagtatatggag
taattctcttttaaaatcatatgaataagaaaaatagtaggaggaagaatatgattatct
gtaattattactatgtttgattattcatagtgataataattaaatttctactaattaaat
tatagtgtatagttgagtacaaaaatcttatatactattttagaatagtaaaataaaagt
aaataataattattattgtattgacaaaaaaatagtaccataggcctatggcttaaaaat
aagactttcagtttagaagtaagttgaaaaatatctcttttattaatctattaactaaat
ttacctctaatttttatttaattgaaacatacctctttttatatgtattatatccaaaat
acactaatataagggagttacatgaagaatattttaaagtgataggagcaaaattagtac
aatgtctaaaaaaagaagtaaaaatgatagattttaaaaaagatggtaaaaataaaagag
gacaatataaaagtggtatagagtctaatttcctctttagtctaccacttttataaatct
atatatgtaggctggaaagcccaaatcatagatacttaagcccattatcaaagtcaaact
tacttcacgacaaagtcaaacgtatgacgtggaacccacctcaaatggttcactctacag
ttgaaaatcaatctacaatt---ctattaattgtagagggaatattgggtgccacgtcac
tctacgacccggtcttgcaagaagcaacggtttcactctctgaagaacaaattctattta
aaggatcgatccttctcaagggaggatcatttgacaatcactatcttctatagtccatat
tctacatcctacactctacgtgtttcaatgattctaattcttattctttcaacatcccag
ctttgcttcaatctccggccttccgacgacgatcatagttaagtctttctattttatttc
cagtctacttgttaagaactatatcagtgacttgatcattggagtccctttggtcggcac
catcccagtgtcccgaagactttacggtctactttccttttgttgtgtgcaggttgtcgg
tgcccacctttgattaattcaattgtagatccatacatctacaatttggcacccaccgtg
gagtcctgacaatcaatctaacaacaaaactagacattcaacaatggcagacatagagga
aggggatatcgacgtcaacactcaaattgctcaactcatgactcaaatgcgagagaatgt
tgaatgagtccaagcgcttgaaaaggataatcaaaccttctgtgacgaaaacaagatgtt
gaaagagaagttggagtcaatgtccaccaacatggccactccactcgaccaaagctcacg
gtttagtgttctaatcatcccaatgcaatcattggaatcgactccaatgaacgtgactca
atcaaccgtattcccacaatcgacaatgggaaactcaacgagtcagcacgaaggatatca
accaattggagaacatcacgcgtcgactggagttcctatgaccaacagtagcattccatt
tgacattttatctcaaagcaacagagtcaaccctcctgtacctccagctacaacaaatat
gacatctagttttatgcagagtgacaccagtcgacaacaataaggcatcaccctcccgat
gtcgactgacataaacttcgccgatatgttcaaccttctgggtcaacctcaccagtctac
gggggagtattttctatatcaactgcaactgattcattactaactacttctatgtaataa
ctaaaatatttaattattatcttctattacgttagtattaatatctcgatgtggaaataa
agaatttataaaataagttattgttattattattattattattattattattattattat
tattattattgttatttttcaacttgctagaaagtggtattattatgaattattagaatg
gggttatagttggactttcattaattattatgggttttggaacttatgttctttacagat
tagatttaattaggaaactgagaagtggtttaaatttttatttatttatcatcatttagt
tagtatatgaaaattatggatggtataataataatagtattaagttaatgagaaaagtag
tagtagcatacacatttgggacgtgtggcttttcatgtagtatatatgtataagaactat
ttttttttttttgaaaaatgcgtttataaataaaattaaagttagacctcatggtcatta
caaaagatattaacaggtatagtagatatgtctaccatgcccgtgacattgttggcaaac
gcccatttagccacattatgggccgcaaagttacagtttctagctatagaagaaaaatta
caattagtcataaaagtagagaggagtttgcagggacgcacatagttctcaatcccccaa
gtagggttatccccttttaggttcttaattacaatcgctgaatcactctccaccaaaaca
aaaggatgatgcaaagaaaccgccgtctccatggctaaaagacaggccgcggcttctcca
gcgagtgggtcagagaagtgtagcctttttgctgccacccacaaaactgatccgttatgg
tctctcgcaatcgcaacagcacacatagtttcacctccgactttgacatcgcagttgatt
ttaacccaatcttctggcggcggagaccaagcctgggtctcaatagactgtggagggggg
agaaggcaggaaccataatctgtgtaacaagaagaaatggagtcaatatagtgcttaatg
ttacccattgatttattatgcaccttgtcgttgcctgccctccaaatcgtatctaccaca
atcgaggcatagaggaacaacttatcagtatcaactcctctggatttaaggttccataga
aaggtaacccagtcccacatccgggctcccgaatctggaacaggcataaccccccaagga
gaggatcgccacaagtgaaaggcaaagtcgcaatacaggaacaagtgctctgtggtctcc
tcagcctccccacaaatagggcaggagacctcctcaaatcccattctcttagcaagaggg
gctcttaagggaagagcattggaaaggatactccaccaatgaaccttatgtcgctccaaa
atctttgagttccaaagtttgttccatagtgccggagcaatgttgcacaaaggagcccga
gcaagggcttgaataagataggcagacttggttgaaaacagaccatttgattcttttgtc
cagacccatctatcccttccctggccactcggattaccgcctcttaagatgttactcaca
gtttcctggtcaaaaaggttgcgaagctttagtgtgtcccaatttccgtctggtaaaagt
aaatccgacactttttccaagccccgttgttgacgataattggacttagggtaaaaatcc
gtaccatggataacccaagggtcatcccaaatacttgtctctctcccatcggatattagc
ttgcacaccccttttcttaaaattt
>female_genome
---------------------------------------gagagtaatgtactataagag
aaaaagtggaagaaaaaaaaaataaga---------------------------------
------------------------------------------------------------
------------------------------------------------------------
------------------------------------------------------------
---------------------------------------atattgaaacatatccaaaca
aaaa--------------------------aaaaaacgttatag----------------
------------------------------------------------------------
------------------------------------------------------------
-----------------------------------------aaacttaataaaattattt
ttg---------------------------------------------------------
------------------------------------------------------------
------------------------------------------------------------
-----------------------------------ataattaaat---------------
----------------taaaaataaatc--------------------------------
------------------------------------------------------------
-----gtaaatt-----------------------------------atttttgataata
aaagtaa-----------------------------------------------------
------------------------------------------------------------
------------------------------------------------------------
------------------------------------------------------------
------------------------------------------------------------
------aaataaatcattttgacaatttttcc----------------------------
---------------------aaaaattaatatgaat-----------------------
---------------ggattataggtcgttcctaaattg---------------------
-----------------------------------------attatcataggg-------
------------------------------------------tgaatcact---------
------------------------------------------------------------
------------------------------tttttgtttttt------------------
---------------------------------------aaattagaaattaaa------
------------------------------------------------------------
------------------------------------------------------------
--tattttaaaaaa--------------------------------------------cc
atgtttaaactttttaattttttaatt--------------------aaaaattaaa---
-------tttaaaaatataaaaaaaaaaaaaaaaaaaa----------------------
------------------------------------------------------------
------------------------------------------------------------
------------------------------------------------------------
------------------------------------------------------------
------------------------------------------------------------
------------------------------------------------------------
------------------------------------------------------------
------------------------------------------------------------
------------------------------------------------------------
------------------------------------------------------------
------------------------aaaaaatcactttca---------------------
------------------------------------------------------------
------------------------------------------------------------
------------------------------------------------------------
------------------------------------------------------------
------------------------------------------------------------
------------------------------------------------------------
------------------------------------------------------------
------------------------------------------------------------
------------------------------------------------------------
-atttttttttaaataatttttttctaaccccgatccaaactt-----------------
---------------------------------------------------------caa
gcc--------tagaccccgatccagat--------------------------------
------------------------------------------------------------
------------------------------------------------------------
------------------------------------------------------------
------------------------------------------------------------
------------------------------------------------------------
-acaacttaaataaaatcaa----------------------------------------
-----------tacaaaaaata--------------------------------------
------------------------------------------------------------
------------------------------------------------------------
------------------------------------------------------------
------------------------------------------------------------
------------------------------------------------------------
------------------------------------------------------------
------------------------------------------------------------
------------------------------------------------------------
------------------------------------------------------------
------------------------------------------------------------
-----------------------------------cttttattttgtttttaaaattaaa
aa----------------------------------------------------------
------------------------------------------------------------
------------------------------------------------------------
------------------------------------------------------------
------------------------------------------------------------
--------acaaaaatggttctaaaatac-------------------------------
------------------------------------------------------------
------------------------------------------------------------
------------------------------------------------------------
---------------------ttttttttttcaaaacaaaactt----------------
------------------------------------------------------------
------------------------------------------------------------
------------------------------------------------------------
------------------------------------------------------------
------------------------------------------------------------
------------------------------------------------------------
------------------------------------------------------------
------------------------------------------------------------
------------------------------------------------------tactta
tatttttccgattaaa-----------------------------------------aaa
tttaaaaacaaaaaaattaccaaaa-----------------------------------
------------------------------------------------------------
---------------------------------------gaccatagcatagagatttac
gtgacaccaaca--------------------agctctcaatctcaatgggtataaaa--
------------------------------------------------------------
----------------------------agagaagatc-aaattcatatcacaatgaaag
aagaatattattgatgtaagtattacgatctgtcatgtaagtagagaata----------
-ataatacaataacaataataataatgataagagacatctcatttttatgtaaaactaag
accccttctcctaaaacaatataaccaataaaaccgaaaaacaaaaacttgcaaattgaa
tactagtatacgcaatcaacagcagcatcatcacctgtaacaattaacaaagataatgtt
agtcatcgt----caaacaccagaagcaataaatt--ttaatatgtacagacattaactt
catcattttttttttgaatgaaaatgaaaattcattaaaaggcatctgccaatatcaaga
aacaaagctcaagaacaagccggaagaccgggccatcaaaccatagcacactcaagagat
gaaaccaaatagattaactttatcattaaattgtcttttctatatatgagtaacactatt
gcaaatacacattcttcaaagtacagttttccctttatcaatgccaaagaattattgaca
tgcatttaccatgaaatagtttcttggcaaatcaaacaaagaatggggaatctgaaccca
aaga---acactccaccaaaaagctctggcagactggcacatatcatctgccgagcatgt
ggttgtggtaactaaactaaataatagattctcattttcaacaaaaataatat-------
tattaaggactggtt---------------------------------------------
------------------------------------------------------------
------------------------------------------------------------
------------------------------------------------------------
------------------------------------------------------------
------------------------------------------------------------
------------------------------------------------------------
------------------------------------------------------------
------------------------------------------------------------
------------------------------------------------------------
------------------------------------------------------------
---------------------------------------------------------tct
aacacaatatgga-----------------------------------------------
------------------------------------------------------------
------------------------------------------------------------
------------------------------------------------------------
------------------------------------------------------------
------------------------------------------------------------
------------------------------------------------------------
------------------------------------------------------------
------------------------------------------------------------
------------------------------------------------------------
------------------------------------------------------------
------------------------------------------------------------
------------------------------------------------------------
------------------------------------------------------------
------------------------------------------------------------
------------------------------------------------------------
------------------------------------------------------------
------------------------------------------------------------
------------------------------------------------------------
------------------------------------------------------------
------------------------------------------------------------
------------------------------------------------------------
------------------------------------------------------------
------------------------------------------------------------
------------------------------------------------------------
------------------------------------------------------------
------------------------------------------------------------
------------------------------------------------------------
------------------------------------------------------------
------------------------------------------------------------
------------------------------------------------------------
------------------------------------------------------------
------------------------------------------------------------
------------------------------------------------------------
------------------------------------------------------------
------------------------------------------------------------
------------------------------------------------------------
------------------------------------------------------------
------------------------------------------------------------
------------------------------------------------------------
------------------------------------------------------------
------------------------------------------------------------
------------------------------------------------------------
------------------------------------------------------------
------------------------------------------------------------
------------------------------------------------------------
------------------------------------------------------------
------------------------------------------------------------
------------------------------------------------------------
------------------------------------------------------------
------------------------------------------------------------
------------------------------------------------------------
------------------------------------------------------------
------------------------------------------------------------
------------------------------------------------------------
------------------------------------------------------------
------------------------------------------------------------
------------------------------------------------------------
------------------------------------------------------------
------------------------------------------------------------
------------------------------------------------------------
------------------------------------------------------------
------------------------------------------------------------
------------------------------------------------------------
------------------------------------------------------------
------------------------------------------------------------
------------------------------------------------------------
------------------------------------------------------------
------------------------------------------------------------
------------------------------------------------------------
------------------------------------------------------------
----------------------------------aaaatgcaagtg--------------
------------------------------------------------------------
------------------------------------------------------------
------------------------------------------------------------
------------------------------------------------------------
------------------------------------------------------------
------------------------------------------------------------
------------------------------------------------------------
------------------------------------------------------------
------------------------------------------------------------
------------------------------------------------------------
------------------------------------------------------------
------------------------------------------------------------
------------------------------------------------------------
------------------------------------------------------------
------------------------------------------------------------
------------------------------------------------------------
------------------------------------------------------------
------------------------------------------------------------
------------------------------------------------------------
------------------------------------------------------------
------------------------------------------------------------
------------------------------------------------------------
------------------------------------------------------------
------------------------------------------------------------
------------------------------------------------------------
------------------------------------------------------------
------------------------------------------------------------
------------------------------------------------------------
------------------------------------------------------------
------------------------------------------------------------
------------------------------------------------------------
------------------------------------------------------------
------------------------------------------------------------
------------------------------------------------------------
------------------------------------------------------------
------------------------------------------------------------
------------------------------------------------------------
------------------------------------------------------------
------------------------------------------------------------
------------------------------------------------------------
------------------------------------------------------------
------------------------------------------------------------
------------------------------------------------------------
------------------------------------------------------------
------------------------------------------------------------
------------------------------------------------------------
------------------------------------------------------------
------------------------------------------------------------
------------------------------------------------------------
------------------------------------------------------------
------------------------------------------------------------
------------------------------------------------------------
------------------------------------------------------------
------------------------------------------------------------
------------------------------------------------------------
------------------------------------------------------------
------------------------------------------------------------
------------------------------------------------------------
------------------------------------------------------------
------------------------------------------------------------
------------------------------------------------------------
------------------------------------------------------------
------------------------------------------------------------
------------------------------------------------------------
------------------------------------------------------------
------------------------------------------------------------
------------------------------------------------------------
------------------------------------------------------------
------------------------------------------------------------
------------------------------------------------------------
------------------------------------------------------------
------------------------------------------------------------
------------------------------------------------------------
------------------------------------------------------------
------------------------------------------------------------
------------------------------------------------------------
------------------------------------------------------------
------------------------------------------------------------
------------------------------------------------------------
------------------------------------------------------------
------------------------------------------------------------
----------------------------tataagtagaataatcacatacaaaaaactag
gtcatagcagataaaatctgatgattcattcataaagtttataatcaaaagtttttacta
taatatta-ttttttacctcaatagatagtatgtcttcga--atctcaggtacaaatgca
gcattcactcaacctgcaaat-accataaatgaatgttgaagagaaaagaagtcatcctt
cacatataaaaatcaacatcagcaatggggaaaatgtctacttgcattccagactgaatg
ggaaataaataaaaaaggacaggaacttaaattttctcttattatttgaaccactaattc
attctttacaataaataacttactacagaatacagatctatggtaaacctttatcctcat
gacaaatggcattaaactgta-----------------------------------aaat
gacttttcaatcttgatttggtgccaatggatgatgctcaatcccagaagcagtatttct
atactatacattttaaacagaaaactaccactgaacattgttcaaacaataccttcgatt
cttattttttacagtaatttagagcaattaatgttacctcaaaatatggccaaaaccctt
taccttctcatttttgggggcaaaaatccctttcaccgtctcaaaaacctctgcaacagg
ccttgcagcatcaatctgagggtgggaaaaaagccacggtcacgatatgcaatagcattt
tagaacacaaatgattctttaagaatacaaaaacaatat----taggatctaatatagca
gtattacctttttaacttttcccctggcctcatagtgcttaatcacggggagactcgact
ctaggaaaacattgaaacgtttccttattgtttcgacattatcatcttctcttccctaaa
aacaacccaaaaatgaaaggaaagatagagaatagt--tgttaaataatgatata-----
--aataataaaaggatatataaaagtaaatagaaaggataagaactgtaaacatgaacgg
agaaacataagtatggataaaagaagtcagaaccagagatattaataaatcaaattttcc
taacctggttcctactcaaaatacgcctctccatctcttcttctgggcaatcaaaaaaca
agacaaacgctggctcaatttttgtctgcaaaaccagtatccagtttcaggccattactc
atcacttaacacaaggatcttcaacttgtcatattcaatttctagaaaactta-tacagt
aaataattcttgagaaggcttacaactttctcgaatgcagctcggttttcctcattacgg
ggaaacccgtcaataagaaatttgtcatttccactatcctgcattgctttttggagaagc
ttaatggttacctctgaaggaacaatctttccttctctaatcatctcctgaatcatggtt
cttcatagaataaaagtaaaatatgtaaataaccactcccggcataatgatcactaaaaa
caagacaaatcaataaaactgcaagacatacaatatgcattattattatttaataaatta
ttattattgtttcagaaatcactaactcagcatcaccaagcaacaat-aatgagaaattt
catttgactagttagtgaatccatgaaaataaacccaagcaattccaatcaagtagtcga
cagagttaaagaggaaaaaaggaacttttt---ttaaccaagaagctagatgctgttccc
acaaattcttctggttgaattaatcttaaat-caatcaacagtattcaattaatctattg
acatttctgcacacttatgacactgtttactattgttgtataatggtatcaatacccttt
cttgaaaacagctaaactctaaaacatagttggtttattttacttaatagatgacacgcc
agagaacttattcaagataagctttctacagtgtcttgacttgatgaatattaaggtaag
gaaataaacttaattaagtgagacaattataatacattatgaaagtgaggttttctattt
cccccttcttagctggccctcctatccttctacttgaatggtgtgtaaccttttaaggtc
cgatcttaaattattcacacaaagtttatgatcacattacatccaaataaaagtcagaat
aagaacaaatgctttacaatcatagaagacacaatatac-ttaaaatttcactttaaagt
gtagaatttatgaccatcacaagcttgcgtctttattgtaaacatc-ttacccattttct
gagccagatttgatttctgctcgcagaaggtcaccggcactaagatgagtgtaaccaaaa
tgttcaacaatatttgcacactgggtaccttttccactgcccggaccacctggcagtca-
caaagtcatggaatcagaaaagtc-tatgtagaagatactacaatgaatattgcaaaatc
aactagatagaaatatttcgtatagctagataatacaccttacaatccaataaataataa
taatgcatgttgaatcagtagtagcat------caaggtaataaaaaagagataaataga
ttaaaagctcaaaatggtgctcataaaccatacaatattacacttgaacaaaatcttacc
caaaacaaaaacaacagtaggattcttttcagctaaacttccattaagatcctgtaatag
aaaatg-aaacaactcttaatggatctatgaataaatcaagtttatcagccacaggcatt
ccatctctgaggaaacttgacatcaaatgcccagttaaaatgttacac---gcgttctac
atctcagcttaagtattttgtatatatttgtatatataggtcatatatatacctggttta
cagcatcaacaactgctcccatgacgatcacttacgctatctgcacaaaccaaaccaaaa
taaataaatacataaatattactaagaaacacta---actaaaatattcaaaca------
------------------------------------------------------------
------------------------------------------------------------
-------------------------tgaaacatgggctttg-----catgacagatcaaa
------------------------------------------------------------
------------------------------------------------------------
------------------------------------------------------------
------------------------------------------------------------
------------------------------------------------------------
-------------------------tcctcatataatg----------------------
------------------------------------------------------------
------------------------------------------------------------
---cactttctaacatgca-----------------------------------------
------------------------------------------------------------
------------------------------------------------------------
------------------------------------------------------------
------------------------------------------------------------
------------------------------------------------------------
------------------------------------------------------------
------------------------------------------------------------
------------------------------ccatcaaattttcacagttctacagaagtt
taaccagatccacaaaattataccaaacacagaacagttcaagttca-----tcaagaac
ccatctttttccacagatctaacaaatattaaataaaaaaaaaaagctccaaaaacatat
aatcacataaaatctcgatccgcggagctcaaactgcagccttatctataactctttacc
cgaaatctcagatcacggataaaactcaacccgaacgatatcaaacgcacaatcactata
aagatcaagccaaaatggcggcaaaacaaaaacaatgaacaaaagaaaaattcaaaatct
caaattcgtgaagtttccctccattttgttttcccgggaaccaaatagaattgtaataat
aaacatactcgaaaaatcaagagatgcgaattgaaatcagagcagagatctaaagaaatg
tcagattagaaacgaatttacctgtcaaaagaggaggagagagagagagggtgtgcgtgt
gtttggggttggagtggaagcgttgtttttggttagagagagaaagtgaggatctcgctc
cacgttcttatatagcgg-----tggtttcaaaccaacggaagttacagacttt------
------------------------------------------------------------
------------------------------------------------------------
-------------------------------------taaaagac---------------
---------------------gagactgcccaagctccattattataat-----------
-----------------------------------------------atattaca-----
------------------------------------------------------------
-----------tatatttggtcggtaggggtag------------tttcggtattttatt
tgctgcgtctctttgcgta-----------------------------------------
---------------------------------agtacaacggctggatcgcctagag--
--------------tgaagcagaaacaaagagaattctttttttttttttttaatataat
------------------------------------------------------------
------------------------------------------------------------
------------------------------------------------------------
------------------------------------------------------------
------------------------------------------------------------
-------------------------------------------aacaatacattttattg
ttgaaaatcaaacaatacattagttattaagtaaagagaaaaaatt--------------
---------------------------------------------------ttctaacca
agaaacttttttttttca-------------tggtgctttttttttttcatagtgcataa
tct---taccatgttctgcgt---------------------------------------
-------------------------------------------tattactatttt-----
------------------------------------------------------------
------------------------------------------------------------
------------------------------------------------------------
------------------------------------------------------------
------------------------------------------------------------
----------------------------------acattatatgttgaagacatacaccc
ggaaaaata---------------------------------------------------
------------------------------------------------------------
------------------------------------------------------------
------------------------------------------------------------
------------------------------------------------------------
-----------------------------------aataacaagg---------------
------------------------------------------------------------
----------------------------------------------------------ac
ctagacgatttaagcagtatctt--------------------------tgtgggaaaga
a-----------------------------------------------------------
------------------------------------------------------------
------------------------------------------------------------
------------------------------------------catttatcatcttt----
------------------------------------------------------------
------------------------------------------------------------
------------------------------------------------------------
------------------------------------------------------------
------------------------------------------------------------
------------------------------------------------------------
------------------------------------------------------------
------------------------------------------------------------
------------------------------------------------------------
------------------------------------------------------------
---------------------------------------------------------gtg
aaaaagcagaagc--------gtggaaaaaagcgaaatgag-------------------
------------------------------------------------------------
------------------------------------------------------------
------------------------------------------------------------
------------------------------------------------------------
------------------------------------------------------------
------------------------------------------------------------
------------------------------------------------------------
------------------------------------------------------------
------------------------------------------------------------
----------------------------------------------tgtttggtaaa---
------------------------------------------------------------
------------------------------------------------------------
----------------ttataa---
