# Supplementary material for: A simple and reliable PCR-based method to differentiate between XX and XY sex genotypes in Cannabis sativa
Source: Planta. 2025 Aug 22;262(4):87. doi: 10.1007/s00425-025-04804-z (PMC12373676; doi:10.1007/s00425-025-04804-z)
Supplement: Supplementary file 4 — Supplementary file4 (FASTA 3 KB) [file 425_2025_4804_MOESM4_ESM.fasta]

>FE.chrY.t42_genomic
gt----------------------------------------------------------
------------------cactttggccgctcaaagtctctgagcttctagggtttttgc
ttcaccgatttttatatccaaaatggtactatttctttttatgattttggatttttctgt
atagctttaattagtttgttgtttagtgagaaattatcgactgaa-----------catt
tagttatcaactgtaaatatttgagggaaatcttagctttttttacatcgtttttctctt
aagccacattgtgccaccaaaa--------aaatatattgaaactggagtttgagc----
----------------------------------ttctgggtgtatgatgttattaattt
ttgggtttacattttgtaatattatttcatgtcttgcataacataatggaattcttttaa
tttaaattgttcttttcttttttctttttcttactggcctgtaaaacatctgaaatatgt
agatgagaaattttctttctgactgagacttgcaaactacaaaactatatggtttgagtt
ctttaaattagttactctttttgtatatgcagactaagagaaccaagaaggccggaattg
tagggaaatatggtcagtgctttttcttagtcatcttttgtttc-ttaagctatcctgaa
aatttgatttagaacaaatggatttgtttaataatgatggaaggtgggatattacaaata
gctgatatcttaggatgattgc-------ataagagtgggcggtcgttagaagttttcaa
ttgcattagagattttttttacaatgtaaagaagaattctaactatcattctggggcctg
caatagtgacaacatgatcaaaactcactattttcttctgtttattattgaagatttttg
ttttaccgcttactttagtttttctataacatacagtatataccaagtttataaatgtgt
ggatatgctacaatggtgtaatggtgttattgatggccttatattaattcaggtactcgt
tatggtgctagtttgaggaagcagataaagaagatggaagttagtcagcatagcaagtac
ttctgcgagttttgcggaaaggtagatttcttgtccctgatttcgtacaatcattgttat
gcaattgtgtacacgaagactaggtttagatgtgt---gtcatctca-ggaaacttccat
gcttatgtagtatgcagtgaagaggaaggctgttggaatttggggctgtaaagactgtgg
caaagttaaagctggaggagcctacaccctcaagtaattacctaatttatcctttttcta
gggttaatattcagaagtttagcttctgatccatt-attttttactttttgcagtaccgc
aagtgctgtgaccgttaggagcaccatcagaaggcttagggagcagactgagagctagaa
agtctaggatttctttgttttgttttgtttttgtttttctcagtaaaagtcttatttgtg
ctacaagaagtttaatatctaacgtaccaaatttcgttgtctattgactatgttgattgc
atttgagtgttttttgtaaggaaattgctttcgagtttgataaatgattgttgtctactt
tgaacttatttgatttgattgcgagctcttatgtc
>PP.chrX.t42_genomic
atggtactctttctctttattgttgttattattcggagttatgtgtatagctttaattaa
tttgttgtttacgaagcatgatttatacattaattttaattagatcttgaatttgttttg
gggatttattaggctattaattaagctattagaaatgtttgaaatttta------ttgaa
atagtgttatgagaattataggagagaaagaatggactgaatagaaaaacagggattgtt
tagttatcatttgtaaatatttgaggaaaatcttagttttcgtgtgaatttttttctc-t
aatctacattgtgccaccaaaaagatacttaaatattttgaaaatggagtgtgagcttgc
ttggacaatgaaatgttgcgcaagtaggatttttttctaatgttttgatgctattaattt
tcgggtttagatttggtaatattatttcatgtttttt--------------tttttttaa
tttaaattgttc-------ttttctttttcttactggcctgttaaacatgtgaaatattt
agatgagaaaattttctt----tcaggacttgtaaactgggtaattatttgg-tgaagtt
ttttaactctgttattcttgttgtatatgcagacgaagagaaccaagaaggccggtattg
ttgggaaatatggtaagttgtttttctttgttatcttatgtttcattgaattatcctgat
attgtgagttagaacaaattgatttgttaaaagatgatggaaggtaggatattaaa----
----ttatcttaaaatggttgcattataaataataatggggtattattacaagttttcaa
tt------gaggttttctttactgtgtaaagaagaattctagttatcattctaagacctg
caatagtgacaacataatctaaactctccattttgttctgtttatgattgaagatttttg
ttttaccgcttactcttgtttttctatcacatacactaaat-------------------
------------------taatggtgttaatgatggccttaatttacttcaggtacccgt
tatggtgctagtttgaggaagcagattaagaagatggaagtcagtcagcacagcaagtac
ttctgcgagttttgcggaaaggtagatttcttatccctgatttcgtacaatccttggtcc
ggtattgcatacacgaaaactaggtttagatgcatcaaatcatctaatgaaaacttccat
gcttttttagtatgcagtgaagaggaaggctgttggaatttggggctgcaaagactgcgg
caaagttaaagccggaggagcctacaccctcaagttagtacttaatttataccttttcta
ggattaatattc-caagtttagtttcttatccattcattcttatttttttgcagtaccgc
aagtgctgttacggtcaggagcaccatcagaaggctcagggagcagactgagagctag--
------------------------------------------------------------
------------------------------------------------------------
------------------------------------------------------------
-----------------------------------
