# Supplementary material for: A simple and reliable PCR-based method to differentiate between XX and XY sex genotypes in Cannabis sativa
Source: Planta. 2025 Aug 22;262(4):87. doi: 10.1007/s00425-025-04804-z (PMC12373676; doi:10.1007/s00425-025-04804-z)
Supplement: Supplementary file 5 — Supplementary file5 (FASTA 19 KB) [file 425_2025_4804_MOESM5_ESM.fasta]

>FE.chrY.t47_genomic
------------------------------------------------------------
---------------------------------------------------------gca
aaacaagcacataaact---------------------------------------gtct
tttgaaacgcata--gaactttggatatatacattagagtaattaattataattaggggt
gggccagtcattgtccgttaacaac-aacatcaatagca---aaacacaattgtcaaa--
agtaaggtggtttgcaatttcaagcttctaaaagttgccaaacccta--agttaatggga
cttgttcacatgttcttcctcgccatcatt-------ataccattattaatacgaacaga
gatttgcaaacttatttaaagcatgttatgtaacagttaaaacatctcattgtgtcagca
acttagaatcgcacgctacaattttcacctgtccaacattttcctggcattcctcattct
tgaacaaggcatcctgtaagatgaaggtccagacgttgtcacagaatctataggtgtgca
gatgtccctgtggaggaccaaaacacaagcatgtcaaaattcccacagattttacattcc
aatgctcgtactgctga---aaaaacataggagaaaaatgtcacttgagatcaaactatc
tcctcaaagatg---acacacgtagatgacaaaattcaa--ggaaggtaatcgtgtcaat
catagggagt------------------------cacacatgaatatgaacttagaaatt
aaaagagtaccaaaagcaatagatgattacagctattaaattaaataaaccatgagaaaa
tggtaaaaggtggcaaataaaatggaccaaaaatctgtttgctggaaattaagaatacat
aag-caatgctacatcaggtgctaatcaataggaaactttatcttagtgcaggaaacaac
caaaaccatcttgaacattgataggaattccctatcaaatagctaagaacaccagatata
tttacgaaaaacagagaaatatattgtattggatacccttgaattcgagagacaggttcc
tcctcacagcgttacaactctaccaatttcttcacaccctacaaatgaactctctctttc
tatttatttagttttctatggtgcacactaactaattcactactactattgtagagtgtt
agaatgcgtaaatgtagtggattaagtatgatgaggtttggtgcaaggaaatatgtaaat
ggttctatcttaaaaccatttagtaatgacaggagtagctcatgcatcttctatatagta
ttcaattttcacatattatccatgtgggactctttaacatcctccctcaagatagtgggt
atattttgctcgccaattttgaacggctcaataaaaagtgactcctttggctaacagcgg
ctccttttgactcattgttcttggattacaagcagtcttttagctcttctttttggattt
atttttggatttggattgaatactcgttagtgcttagtttggctgagataccatgttata
atgcgaaaatatagtggtatgatgaggttcaatgtatagtaagatgcatgtagtttcatc
tcaaaaccaattgcaatgagcagagtaacacgcccatctaacaaagagtctatagaaatt
caccttgtcctcaagatgagagtgacagaaaattgctctttgagtgtcactgaaattttc
aggctgccattgttccactgggagctagtgaatgggaaagaacaggcgcacataagattg
cacaacaagctcagatttctgggcaaaagttccacttctactattggtgaagttttatca
tcttctaaagacatctcattaaattcgggcagcttcagtatctgcttctaagagaagata
gaaattcagatggcacaccggatgactgtcttgaaccaagtcttgattctcaactttgct
tgtgaattttctcccactatcaacgagctcataaataactagtatcgagacccaagacat
atcaacaactttcaaatatataagctccaaaagtctcttaggagttggaattagaaacta
agtccacacttcttcaaaaaggaatttggtgttgaaccatctcgtgaatgttgatagatc
tagagagaacgatattttgagaaagatttgattttgttactcattaagagagcaatagct
catataaattgtaacaaactatataactgactaactacctaactattctaagtcctaaca
cccctccttaaactaagctaaaataataaaaccaggctcaatttgcctcaatgaagagta
aaccgagcagtagaaagggccttagtaaggatttctgctaaaaacaactaacaaactcca
actcacaacaacttctaactagcaattaattaacactacaccttcctactaatcttcata
gtaacactaataaccatccaaaaactttaactttggacgaaatacaactcttccacacca
ttttggcccaccgcttctctgtagaattctgatctggcatcaaacactataaggttgatt
tatcaaaaaatagctcactggggcgtagaattcaaactcttgagtcgttcaatatgttaa
aaacttgattttgctcaaggacttgaagtaaaattagtaaacctaacacctccacatctc
ttaaatcaatggaggttccaacaagaattagaagctgacagtccatcaccctcaactatc
atttccttaatacttttgtttcgagtataagtcagttagaagagtataaaaggattgtaa
atataatgagtttgacgtttgagaatcttaaattagataattattctattctctctatca
gcctgtttaagcgtcacggcattttctttttgtgaggcgaagtgtaagcctcaaatattt
aattaaaaaaaaaaaattagaacacctaaactatctaagataaatgtcatatataccaaa
catagcatcaaatatctcataaaactaaacatagcatcaaatgtctaatgaaagtaaaaa
catttttttattactaataaaacttaaatttatgtgtatcactatcgtttttagaattag
aatttcatatttcactgtatcctagaaaaaaattcagcaataatggcatgatgaagcttt
agctaaaaaaaggaagaatgagttagaaatagacgaggaagcttcagtgctttttctttt
ttattttattggttttctttgtctatctaaggttgagtgggggtaacgtctgactttttt
ctaaccgatgagtttttggcttttttttcaaaattttatttatgttttatggagctttat
ttaagttaaaactttagtgggccttttttgggtcttagaaaaccctaatcttcaaagcga
aaagtttccaagacgggcaataagaatgcaatttcaaaacattggatgagctataactta
gagcttgtttgtttttcagttttcaatttttaaaattgtgtttttaagtgagaatagaaa
acaattttttgtcattttaaaaatttttaaaaactgtttttagattttttcttacgaaaa
aaaatcaatattttaacaccatactatgatattaacccatccgagataatgagcatgaag
agggtatagaactaaacctagaagaagtaaaagagctagagtggctaaagattttggttc
taatttttgtgcatatactctagaggagaatccttctaacctccaagaagccttgacttc
actagatgctgatctgtggattgaagctattaatgatgaaatggactctcttgagtcaaa
cagaacttggcatttagttgtgttaccaccaagttgtaagacaataagttgtaagtggat
tcttaaaaagaaattgagacccgatggtactgttgaaaagtacaaggcacctcttgttgc
caaagggtttagacaaagagaaaatgtagaatttctttgatacattttcacctgttacta
gaattaaatctattcgtgtgctttttgctcttgctgcaattcataatcttgttgtgcacc
aaatggatgttaaaactgctttcttgaatggtgaattagaagaagagatttacatggacc
aacctgaaggttttgttgtccatggtcaagaacataaagtgtgtaaattagataaatctt
tgtattgttcgaaataggtacctaagcaatagcatgagaaatttgataatcttgtcatct
cacatagttttaaagtaaatgaaagtgacaaatgcttttactataaatctaaaaataatg
tgtgtactattgtatgtttatatgtggatggcttgctgatttttggatcaaatatttatg
tcgtgaacaatgtgaaaattttgacatgaaagatcaaggtgaagcggatgtaatccttgg
tatacatatcactaggtctgaaaagggaatttttttagatcaatctcactacattgaaaa
gatcttaaaagaaatataaatacttttactgtaaacctgcttgtacaccatatgatacca
atgtaaaattatttaagaacactagtgatggtgtaagacagcctaaatatgcgagcatca
ttgacaattttcggtatgctactgattgtactagacccaacattgcctatgtcgtgagat
tattatgtaggtttactagtagacctagtgcagagcattggaatgctcttgagagagtca
tgagatacttcaaaagaacattgtcccttggattacatgatcaaaagtttccaaatgtac
ttgaagggtacaatgtgctgattggaacactctatcagatgactctaagacaaccagtgg
ttatatttttagcatagctggtggagttgtttcatggaagtctaagaaacaaactatttt
ggctcaatctataatggagtctgaaatgattgcactagctacttctagtgaagaaacagg
ttggctgagaagcctgctagctgagattcctttatgggaaaaacctattccagttgtgtt
gatccattgcgatagtaccgcagttattgcaaaagtttaaaattgttattaaaccggtaa
gagacgacaactacgttgtaagcacaacaatgttagagagtttctcccaacaagagctgt
tagagtagatcatgtacgcacggatgataacttgactaatcctttgacgagaggtttaac
aagagaggaagtccttaaaacatcgaaaggaatgggactgttgcccttagattgatgaat
cactcatagtttgcaacccagcctatagactggagatcccaagaaataagttcaatgggt
aataacaagttatgaagtgataatatacgaaaagataagcatgaattcctgaagcgattt
aaggctgagttaatagaagctcttaatgagatctatactccaagtggagtggagtatcga
gctatgggagtactcttggtagactcacgatactaggatagacgtgcatagccattaacg
cacgagcttttgattacacccttaaaaaggttgttgcgtgttacaatgttagagatagag
ttcaagactacgggtcactctagtaaaatataaatcgtattcactacgcaaagattcaaa
tcgaaagatacatttgtttatactcaatcttactgttgaatgatactagtagatgaaaat
atttttttataaaaaaaaaacaagtgggggaatgttgtaactttgatgaatattttaaca
gggaaatttcacaactcatgcttaataattatccatggtcttttagtatgccacattgaa
atacataagaatttgatactctaaaataaattaaatcccaaaataccctcctcatacctt
agctctttctcttggccctctctccctctctctctgactctcaccaaacccaaccaatac
ccacgaccacagaactagtccgaaccaggcccaaaccaaacatacgaccaccgcactacc
tccggtgaaacccactccgaagacgaaacgtaggacaaaaccgaggaagatatcgtgaaa
cccagagccccaaaatctatgagttctcaactcgcttgttttctgcatttttttctcgtt
tttgacgatgtcgcgaaacattgctaaatgtctcgtaacattgcaaaataatgaaaaatc
gttaaatgtctccaattcacaacatcgcgaaacacatccctaatatcatcgctaaacatc
actaaatatcgcaaatcatcgctaaacttcatcccttacctcaaatttgttctatcatta
aatatgcaaaatatcgtaaaaaaacttgtaaactagaagaaagaaacgcaaaaaaaaaaa
aacaagagagaccatgagagaacatgacagtgagaccttgcaacctgggttctgggtttg
tgtattcgatgataaaagttctgagtttgtgtattcgacgataaaggttctgggtcaggg
ttaacgacagagagtgagagagagaaatttttttgaaatgtaagggtatttttgagagga
aaaaatattaaaagcatatatatactatttttaatttgatggtatattaaaacatatttt
acatttaagcacactaaaccaaattttccttttagcaaaatatataagtgttctagtgcg
taaagtggaaagagtcccacatgggatatgaacccttatttacaaaggtatatagagtgc
aacattggcatttgggtttgggccccaagggtacccagttttgtgcgaatgggtgaggac
tcacacatttgacccaccacacacttgcacgcgccgtctgttcgatctgagtcgtgttgg
ttggtgtggtgtgacactctattatatttacaaaaaaattatttaataaaataattattt
tttattttataatttaattgagaaacaagtttaattgaaactgattacttagtcgtatca
gttaatggaatatgttcaaccaactacaccccacgattcaaaaaatgttcttcttcccat
tataatttttcaatccattcatctatgtaatgcgattgaactgatcgttagaaaacatct
tttttaatatcgaaaaaaatgtaattttcacaaaaattaaattccatttgcgatattaaa
aatctttgggtgtattcgatggtgctctacagtgcagtgggattccgatacaatacaact
ggtgttttatcctggggacgacgggtaaattccgactgcttatacattcctaagcagtgt
cgcgaatgtatgtcttaaagagagcgatctagtctgcgactcaacctaaaattttcattc
agtaatatcgtttttcttttatttttgctagcagtttaatcaatattatcacacagaagt
actttccaagta-gttcacgtatttcatttgtagttagtcctcccaaaacagcctactct
atttttttttttttgaaaagagaaaagacccatttatctagggtccttcccattatttat
taataagcctcacttatggcggaggaaatccttggttacagatagcatctaggaagctta
taaaaatgttttccattctctacataagtctagaaaggacagatcctcgaaatgtttggt
tctctttcatacttgatcgcctactctatgattgatcgcctagttctctttcatacttgt
aaccctagtgacccgaccaaaataccagaagactacatcttactaatctaaacctctttc
atttccaaaatttacaatacaaaatttgcaataccattttttaaaccaacatccagccgt
cacagaggttaaaaacaaaatgtatgcaaaattatatttataaacaacatttagggatca
accctttgtacacagactaaataatgatcctaagtcaaattaataaacttttagggtttg
attggtttgtgattcaaaaattgtgttttttaaaaaatgtgttttggaaacaaaaattta
aattttgtaagtgaaaaaatgtttctaaatatgtaattggttgtagtgtgatttaatgtt
tttgagttttaaaaaattgaatatgtgattggttgggaatctcaaaataaaaaagtaaaa
gaataatttgagagtttttaaattctatgatttgaaaacataaaaatagtgttttcattt
tttagcctaaatttcaaaatagtattcaaattttgtttttgaaaacactccaccaatcaa
gaatttttattatttaagcgtttatatattacacaatgcataacttgggactcgaactca
ggacctccaacacacactctcctatgcccacttaagctagcctcaatgggttaaaaacat
aaaatagttacagcataatactggtagatattttcaaaaaacaaaagcacaccccacaac
agcaat-------aatttctgttaatggactaaatcattaccaaatattataattatatc
atagtattacttgataagctgacagttatgccaactg----agagtagatgcacgtttgt
cgattgataactaaaag--------------------------------------acgat
aatgaagcaaagagata-----acctttatggtgaccttgctcttgacttgggtttccag
agcttctgtcatagactaaataaaacattaatcaaaacaagaaaatccaacaggtacata
caaaataaacaaccaaccataataaatttttctttttgaaaagcaatgaac---------
aatttcaattaaccattagtaattttgattcagcaagagaaaataaaccattagaaaaat
tgagatgggtcgaaccttatcgaactggactagaacctgaatagcaagctcgggactgag
tgttccattttgaaccatctcatccaaagtctcagtcagacacattccgatcgtggacct
tctataaagctcgaaagtcgccattattcttcgccgaaggacacgatctgcca------a
aataataaaacctaaaaatctcaattacct------------------------------
-----------------------------------------------gaactctgaactc
ttgaggatgta------------------------gattttgttatctactcttgga---
---------------cctttgttcgtgtgctccg-------------------ttttgaa
cctatgcataaaattttcggaggttcttctctctgggtggctcgctaatgttgcttccaa
caaattt------
>_R_PP.chrX.t47_genomic
attgaaatatttttcaagtgaataatatgtgagaattgttaattcaaaccactatcaacc
ccctcctccaatccacattagcaaaaaataaaaaagggggtccttccatagcttttcaca
gaacaagcagatagattcccatatacctaattactgtttgatctgtaaattgtttgattt
tctgaaaggcaaactgaaacctagaaatattcttaacaatcac-----------------
--------------------acaacaaacatcaacatcacatagacataattgtcaaggt
aagaagaagctttggaatttaaggctcctaaaagttgccaaatcctacgaatcagtggga
cttgttcggatgttcttcctcgccataatttaccctccctctctcactaataccaacaga
gctttacgaacttatttagg--atgttctccaacggttaaaacatttcattgtgtgagaa
gttttgaatcacacgctacgatcttcacctgtccaacattttcctggcattcctcattct
taaacactgcatcctgtaagatgaaggtccaaacgttgtcacagaatctgtaggtgtgca
gatgtccctgcggaggaccaaaacataagcatgtcaaaattctcacatattttgcactca
aatgctccaaaataagagataaataaataaataaaaacagtcaacttgggttgcagtaca
acctttcagctgaacacaagcgtcaatcacagaagtcaaaggaaaagaaaaagtgagaat
cattcagcgtgatcctctacaactcttttttaaacacagatgaatattaacacagaaatt
caaagaacat--------gcaagtagtataaacaataatgtaaaacaaacgat-------
--attcacgagtatacttaaattgaatagaga-----------------taagaaaacac
aggacaatactacagtgggtgctaatcaataagaaactttgtgt--------gtgaatat
gcagacttcccagaaca---------------aatttaataattaagg------------
--------------------------------------ttgatatagcgag---------
------------------------------tccatatcctacg-----------tctttt
agtttgttta--------------------------------------------------
------------------------------------------acaaggaaaagcaaaaaa
gctactacc--aaaacta------------------------------------------
---------------------agactaaacttatcaacatattttgctaagat-------
------------------------------------------------------------
------------------------------------------------------------
------------------------------------------------------------
----------------------------------------------------------cc
acaaaatcaat-------------------------------------------------
------------------------------------------------------------
------------------------------------------------------------
------------------------------------------------------------
------------------------------------------------------------
-----------------------------------ctaggttgtgctacatcattttagt
tgt---------------------------------------------------------
-----------------------------------------cagttgcaattacatac--
------------------------------------------------------------
-------aactagaactcgggaaaaa----------------------------------
-----------taacaagctatactact--------------------------------
------------------------------------------------------------
------------------------------------------------------------
------------------------------------------------cttgtatataga
gtactaccaatggatgtgcaaaaat-----------------------------------
------------------------------------------------------------
------------------------------------------------------------
------------------------------------------------------------
------------------------------------------------------------
------------------------------------------------------------
------------------------------------------------------------
------------------acattttttttttct---------------------------
------------------------------------------------------------
--------------tctttccaaactaaacagaat-------------tgatgataaaaa
gccctcatcat------------------------------------attttgttacaaa
aagtttacattttgctacagcaca------------------------------------
--------------------------------------------------------ttct
ttacatt-----------------------------------------tataatacactt
ctcatcaataaatgttgact----------------------------------------
----actaagtacttagtaggcccccat--------------------------------
----------------------aaacggcaactgcaaaacattgaacgaaacataaat--
------------------------------------------------------------
------------------------------------------------------------
------------------------------------------------------------
------------------------------------------------------------
------------------------------------------------------------
--------------------------------atgat-----------------------
------------------------------------------------------------
------------------------------------------------------------
------------acaaagggataacat---------------------------------
------------------------------------------------------------
------------------------------------------------------------
------------------------------------------------------------
--------------------------------------aaattggataatt---------
----------------------aactgac-------------------------------
--------------------------------------attttcagataaaatgttaatg
agat--------------------------------------------------------
--------------------------------------------------------aata
agtctgaaaagatatataa-----------------------------------------
------------------------------------------------------------
------------------------------------------------------------
------------------------------------------------------------
-gaagtatttgaaaa---------------------------------------------
------------------------------------------------------------
------------------------------------------------------------
------------------------------------------------------------
------------------------------------------------------------
------------------------------------------------------------
-----------------acaagcacaataac-----------------------------
------------------------------------------------------------
------------------------------------------------------------
------------------------------------------------------------
------------------------------------------------------------
------------------------------------------------------------
------------------------------------------------------------
------------------------------------------------------------
----------------------------------------------------------ag
tcggaacatctatgt---------------------------------------------
-tttatctacaaaaatga------------------------------------------
------------------------------------------------------------
------------------------------------------------------------
------------------------------------------------------------
------------------------------------------------------------
------------------------------------------------------------
-----------------catcagatcttaattttattatttcacatgttatttggtcctt
----------------------------------------------aacaattaa-----
------------------------------------------------------------
------------------------------------------------------------
--------------------------cataaactaatag---------------------
------------------------------------------------------------
------------------------------------------------------------
---------------------------------cagaatctaaagggaatgttaaaagaa
ga----------------------------------------------------------
--------------------------------tggtaaattgcat---------------
------------------------------------------------------------
------------------------------------------------------------
------------------------------------------------------------
------------------------------------------------------------
------------------------------------------------------------
------------------------------------------------------------
------------atgcatctacctatattgtgtg--------------tcaaacacacca
tat--------------------acgcctacagagattaaattc----------------
------------------------------------------------------------
------------------------------------------------------------
-----acatat-------------------------------------------------
-------------------------------------------------------aaagt
acattacaagtaggttcacatatttcatttgcagctaatcctcccaaaaaatcc------
------------------------------------------------------------
-----------------------------------------------------aggctta
ca----------------------------------------------------------
----------------------------------attgtgtagctctctttcctatttgt
a-----------------------------------------------------------
------------------------------------------------------------
-----aaggtaagaaccaattat-------------------aatttcatttaagtttac
acccttcttatacaaa----------------------------gaactt----------
------------ctcaacagttgtg-----------------------aagagaaactga
cactt--------------------------------------------------atgtc
accctgctctacag----------------------------------------------
--------------------------------------------------------ctgt
tttaattcgggtttcaaca---------------------------------------ag
gcatatttggcaattaatatattaaatgttagagaaggcaccactttataattagagcct
tgacttcagaaacggagttatcttag----------------------------------
------gatgtaacattaaactgctatatattttggaaaaacaaaagcctacacttgaag
gacaatagcaagaaacatctgataatacatgcactctatcctattgatgactatatgatc
tatatgttgaatcataaccagccaaaaatagtcgttgttctagaatacatgcactctaac
ccacacagtattagaagatcacaatcagaataatatatatgtagcagaaagtcgaacaac
aataaagcagaaagatatgcttaccttaatggtgaccttactcttcacttgggtttctag
agcttctgtcatagactagaaattggaaaggataaaacaaaaaagtaagagaagaaaaaa
aaagggggtca--------------------catttcgcaaaactagaaactcgaactgg
agtatatacaaactacta-------------------aagaaaccaagacttcgaaaact
tgagatgggtcaaaccttgtcgaactggactagaacctgaatagcaagctcgggacttag
tgtaccattttgaaccatctcatccaaagtctcagtgagacacatcccgatcgtggacct
cctataaagctcgaatgtcgccattattcttcgttaaagcacacgatctgccatgaaaca
cacaaaagaagttgatgaactcaataacgttccaatcctatcaaaattttccacgaattt
gtcgaaattagaacgaaaagaaaaaaaaaacagaattgcaagaggaagaaaacaaaagac
tcacaaatgaaattgaggtaaagaattgtagttagaaattaggtagctacgttttgagga
aaagactcacaaaatcttcttaacgttcgcttcgaaatatgatgtttattattttttgga
-----gcggagaaaatttggggctttttatacc-------ctagcttttgtagctctggg
tatatatagcagc
