# Supplementary material for: A simple and reliable PCR-based method to differentiate between XX and XY sex genotypes in Cannabis sativa
Source: Planta. 2025 Aug 22;262(4):87. doi: 10.1007/s00425-025-04804-z (PMC12373676; doi:10.1007/s00425-025-04804-z)
Supplement: Supplementary file 6 — Supplementary file6 (FASTA 21 KB) [file 425_2025_4804_MOESM6_ESM.fasta]

>FE.chrY.t5_genomic
--------------------------------------------------------taaa
ccctacgaattcccttccctttcttatttttttcgaatttaatcccctcggcttagagag
acatcgactccctttcttcaatcttcagagctcagacatggcactctacgactacgaaga
cggtgtcgccgtctacgaagac---------ggtcactgcccctccgccgcagc------
acaatcaggctacgatccggatttcgtccatgactctgtgaagtcctttctggtccacct
ttatcgtcacatccgcgagaaaaatgtatacgagattcaccagatgtacgagacatcatt
ccagaccttatccgagaggctctttaaagaaactccatggccgtcggtggatgccgtggc
cccttacgtcgacaacgatcacgtcttctgcctcctgtaccgcgagatgtggttccgtca
tttgtacgcgaggctgacaccgacgttgaagcagcggattgattcatgggacaattacat
tagcctgtttcagctggtattacacggcgtcgtcaatatgcagttgcccaatcagtggtt
gtgggatatggtcgacgaattcgtctaccagtttcagagcttctgccagtacaaggccaa
gataaagaacaagacagaggaggagattgagcttctgagacaattcgatcaggtattatt
------------------------------------------------------------
------------------------------------------------------------
-------agctcgatttgatagacattc-----------------------------gta
gggtttccagcactcttgaacttttatttagggttataggaatgtctaatagggggcttt
tgagaattggaggaatatccatta-taaattcagctcttaaagatggcagaatctttatt
tgggattcacaattttcactaaatggcaattgaacaggacttgaaattcttggtagttgt
ttttgaggaagagttggttagataatatatctattgtgcgtgcgaacatgagtgaatttt
tattgcttcattattgcattgctatggtg--------gcttatattatg-taatcattat
at--cataggcatggaatgtgtacggcgtgctcaactttttgcaagcactcgtggagaaa
tctacgattactcagatcctcgagcgagaaaaggatggacttgaacaatttactgctact
gatggttatgattacaatggtgggagtaatgtcctaaaggttttggggtatttcagcatg
gctggactactgcgagttcactgtttatttggtgattatcacactgctctgaaatgctta
ctcccgattggcataactcagcaaggtgtttacaccagtgttattggaagccacattact
accatttatcattatggttttgccaatcttatgttgcgcaggtatgccaatattaacttt
gagaaaaaataaattaggttattggtgaaatagaaagtattctccgcaatgtttaaaatt
gcggatttaagtcattttgtgaggcgaggcctaagccaaggggcattgaggcgtaacctt
aaggcctaaacctcaaatatttaatttaaaaaatatttttaaagcacctaaaactatcaa
agataaataatatgttatataccaaacatagcataaaatatctcataaaactcaaatata
gcatcaaatgtccaataaaagttcaagttttttttttgttttttttttttatttgtctcc
aataaaacttaaatttattgtttttagaattagaatttcatacttctttttccttttttt
ttttttttttttatccaagaatttcatatttcactatcctagaaaaagtttcagcaataa
tgccatgatgaagcttcagctaagaaaaaggaataatgagttggaagcagaggaggaagc
tacagtgctattttttttttttttttttttttcgttttcttctctaatggtgtgtctaag
gttgagtgagggtaacttgacttttttctaaccttagttgataagtttttgacttttttt
tttaaatttatttatgttttattgggctttatttaagttaaaaactttagtggttagaac
accctaatctttagttttgaaactgaggcgtgtgcctcactgaaatttatgcctcaacca
ttttcctacgcctctcccacgactaccatggcggatgcctcaaagcaaaaagtttccgcc
tcaaactaaggcgcgcaataagaacgcaattttaaacattgctgttatgccttcatatta
ttctcaatagtataattgattaggatcttgaagggtgagttgtcaagtacataaggctga
ttaggatcttaatatgtggattgctttttattggctagttagagttgttggcctagcata
aaagagcactcccaatagtttccttaaaatagctacactctaaaaaatgtagctcaaaag
tggataaaatacatctccatcgaatgagctactctaattttcaattgtgaaggtagtaaa
gctccggggccagatggcttcagcttggccttgttccaatctcaatgggaggtaattaaa
aaagatttgatgaaagttattaaggcgtttgaaaaagatggcatcattcaagaaagcatc
aacgaaacatttatttgtttaatccctaaaaagctgaacagttgtagggttagggactat
agaccaatcagtcttataacaagcgtttataagattattgctaagatggtttccatcaga
ctcaggagtgtactggagacactattctcgaaactcaattggcctttgttgaaggaagac
aaatattggactcaattctcattgctaacgagacagtagaagactcaagagtagaggcaa
gcttggcttggttttcaaaatagattttgaaaaagcttatgatcgagtggagtgagactt
cttagacctggtcttgtgtaagaagggatttgaggaaacatggaggaaatggattaaagg
ttgtatctcctctacctcattatcagttttcgtcaatggcacaccaaggggaaagtttgc
taggtcacgaggactttgacaactactccctttctttttaccctggtggcggatgtgcta
gggagaatgatgaataaggcagttagttcaggcaatgtttctggatttctattaggaaag
gagagagtccctgttagccaccttcaattcgcagacgatgcattattcattgtcgataac
gagcagtcgctatacaagttgttgtggttagtagaagcattttgcgctatatctggacta
aaggttaatatgagtagaagtcaactatagggaatatgtacgaatgaaagtatcgttgca
aggcttgtagttagaattggatgtaaagtgggaagatggccacttcaatatttaggtatg
cctttggggggttcacctagaaaatggagtttctgagaaccagtactgaacaagtgtgct
aaaagactagatggttggaaatgtgcattcttatctaaagggggtaggttgacgctcatt
cagtcagttttatcatctcttccattatacttcctatcactatttaaagcacctaagtca
gtaattagaacattggagaaaattatgagagacttcttctgggaaggcagcgaatctaca
ggtggggaccacttagtggcttgggaggaggtttgcatgcctcgcgatgatggaggtcta
agaattgggagattagagttaagaaacaaaagtctgcttatgaagtggttgtggagattt
cctttagagcgaaattcgctatggcacagggtggtggtaagcagatacggtagggctgat
aatttctgggattccaagaatggaagtcgtttgtcccccaaaggtccgtggagggatatc
tcagatctgtatggcaagtacttgggtttggtatatttcaaaattggaagaggagatagg
attcgattttgggaagacatttgtcttgacaattctcctttggttagtgtattccctgac
ttagcagtaatatcaaagggaaggaatgctcttataaaagaaatgatagtggatgaaggg
ttaccaggtggatgggtggagaattggaatttcaagtttagaaggaacttcatggataga
aagatgccaagccttatctcattaatgcgaaaggtggaacatctaaaagtgttgagtatt
tcgaatgatagtcgaatctggaaaccaaacccatcgagagtattttcttgtaaatcagcc
ttttcttggttgacatcaaaaccatcgactgaggacctggcttggacgaagactttatgg
aaaagctgtgttccatcaaaagtttaactatttggttggctctgcacctttgacaaagtg
agtgtccatgacaaggtgcaaaaaagaaagtctttcctttatatatcccctggctggtct
gtttgctgtaaaggcagcggagaagacgttgaacatttgtttctggattgtaatgttatt
cgatgcttatggagacatgtgttagaggagtttgaattggcttgggttatgcctaggtcc
gtaccacaaatgatagcttccaagttaactggcacaaacgcagaacgaagctttggaaaa
ccgtgatcttagcaacaatcttggctgtgtggctcgaaagaaatgctagaatttttgaag
gggttccctaatcaaaagcggatgtgtgggagacagttaaattctagacagctacttggg
tctttagaaccaaacattttgaggatttgtcctttttagacttatgcagagaatggaaaa
caatcttatcagcttcctagtatgatcctctcttacgacttttgttcgatgttaattgta
accatggttttcctccgccataagtgaggtttattaataaataacggggaggaccctgga
taagtgggtcttttctcttttcaaaaaaaaaaaaaaaaaaaataaataaataaaacgtgc
agaaaattaaattgaaattgtggaagggattgtcaaagttctctaaacaataattgtatc
attaaccaatcacatttcactagttttgttaaaatgtcttcgacaatcatattttctgtt
tgccaattcaatacttcttcggctgctgagaccttttgtaaagttccatcaacattccta
gttgtaagattttgtatttgtggatggtgggaagtggtaccttgctcttcagtttttcca
ttctcttcagaggagggaaatgtgccattgggtttctcctccctccacaaaagtttgtgg
agttcccttagggtttgccccaagggtctaagtcaccaatctatgtacacttttgatgcc
ctttgggactctttaacaataacaataaggagattctattactcgacgaagttcatcatg
atgagcttgttatttagcaacttcaaaactcgccgtggagaatattttgttatgttgtaa
agttcaaaaattgaactggttgagttgaactagtgactaacagggaagacctcctaaatt
tctcgtttaggggtgtgagtatggtgaagtaatattcacttttttctatttccaagtttt
gcacttgtg--tttaagattgaatgattattttccaggtacacagatgcaattcgggaat
tcaacaagattcttttctacatatataaaaccaagcaattccatcagaaatctccacaat
atgaacagattctaaagaagaatgaacagatttatgccttgttggcaatttccatctcac
tatgccctcaggtgaagcttgtggaggaaactgtaaactctcagttgagggaaaagtatg
gagaaaagatgattagaatgcaaagatacgatgacgaggcattttccatctatgatgagc
ttttttcatatgcttgtccgaaattcattactccatctgctccatgttttgaggagcccc
ttgtaagttacaaccaggtacgtaactacctaagtgatttggttttattagttattggaa
aaaatcttctagttatcattgagcacttgaggttcatagtcaatttaatagtttatttgt
aattgaattattttaatttattatgtgtggaggttgtataagatgaatgttaggtagtgt
agtatgatgatattggtgagttagtaagttggatgatttgttggacaagattgagaagag
ttatggttttaattttttatgtgtgtaggaaaagaggagacaaggtagtaagttagtagt
aaaagatttatagttgcttaccccttacatttaatatgatttacatttttttctagactt
ttctcattgat------------ttacaataatgtac-attcttttagattcttttttgt
ttgttacttttagttttctaaatgttctaagtttttttggtttatataatttt-----tc
tccatgtgatgagtttttagatttctaagcattctctagagaaatgtagaaaatgtgtat
cactttttctgatactccagcttgatacacattttggtaactccaattatgtctcgtagt
agctcgaacttgccccttggtaataccttagtgaatatatttggtaactgttcttcaatc
ttgcaatgcaggagctttgtttctttgtttgcttccacttctctaatgaaatgatacttg
atgcttatgtgttttgttttgctgtgaa--atacgggattcttcgccattacttttgtgg
atttgctgttgcagtagatcgctgtagcttccacttgtgattctcccatatcttctacta
ttctttttaggcatatagcttcgcttgtagtcattgctgttgcaatgtactctactttgg
tgataattgcgcaattgatgcttgtttctttgatgcctaagtaaatattccatatccaag
tatgaagacatatcttgacatgctcttcatgtcgtcaatcgatcttgcccagtcactgtc
cgtgtagccaatcaatttaaaatcatttgtgactccataccatattccatagagttttgt
tcctcgcaagtatttgaggattagcttggctgctccgcattgaacttgacttggatcatg
catgaatcttgatagaagactaactgcttacattatgcctggtcttgtagcctttagata
gagtaggctgccgattagacttcggaattttgtaacgtcagcttttggtgagccatcttc
tttcttgagctatttattgttgtctgttggagttgatactgtcttacacccttccatttt
gaatttcttcaatagtgtctcggtatacttgtgtaagatgaagatcccatatttcttttg
agttatttggattctggggtaataatgaaaaggttgacgatgttgtttctcgagcatgca
tccttcgcaaacggtattgatctccttgattgctgggaggtcttgcatcatattctttta
ctcgaggatttttagctcgtggaagtgaccaaactttctatgccaaagccacaattcatc
tttttgtgcttgcattgccacattgcttgcttatctccattgtatgttttctttcatttt
taccttcacaatttaaaaggatttatctcgcttattatagattatgcaagaatctccttc
aaaatgcaaagattactctttttcaattatttggcctacactaagtagattttgatcgat
cttgggtactaagaatacatcattgatttatctcttgcctttttaagtgtcaatggcaat
gatgcctttgattttagtcttgaatttatcaagactacaaaga-tgctttcattttttgt
catgcagttactgcaaccactatcaagataccaaatatcgtttctttcttctgatgtagc
ttggcaaacattgaagagattattcttatcattttt-----ctcttcgaaaaattagctt
gatgagatttctttaaatgacaagttttttcagtgtgcccaatttttttacacttttggc
acagtggttttcctttaaaccaatagtttttctctaagtgactttttcttttacagttgt
cacatggaggatacttcttgttattttccttttgtttttcttgtgtttctttccatcagc
ttttggttttagaaaccgtagattgattttagagtgaaaggcatttttagcttt------
---gctttcttatgcatctctcgtctacttttatatgcttcagctggtgatagt-----g
tttttaaatattttatttcctctaccacataaattattgaatcatatttttctgtacaaa
aaattagtatct------tttgtagtgtattcttg-----ttagaaataattctccatgt
gttcctatttgattaatatttctttaattcttgttagaatagtaatcttttgcgatctca
ttatctctcattctatatttttcaaaat-ctcttctaagtttttgtagtgtaactgtgtg
tactttaactattccttgaaactcctcttgctacgtgtc-----ctatgcttcttttgcc
attgagcgcccataattcgcggatgaaggttgcctgtcatagcatgttgcaagaagtgta
atgcggaatgaccgttgcattataagctgccttatgtctttttctcctctaagctagaga
agataagataaaaaagatatctattttagagatacatgttatttagggtcatgtgtatga
aaatttttttgttggctatcttccactaccttcttttgatcttccaaaagagatgtaatg
tcttccggaatagtcactccatcttcaacaattttgcatagattttgtgatcgaaaattg
gacttcatttcagacaaaaaatcatagttttctccatgaaaaattagaagaagtagataa
gaacgattggactccaaactcatgttgatgagcggaaaagattacgcccagtgacggtcg
aacaaagctttgataccactaattgactattaaataagattg----agtaaaatagttgt
tatttgtatttgaattatttaaatttattat------ctgtggagtttgtataggatgaa
tattaggtattgtcgtatgatgatgttgatgagttaataagttggatgattagtgggaca
agactgagaagagttatgttttaatttttatgtgtgtaggaaaagaggagacaaggtagt
aagttagtagtaaaagacttgatttggctactcaagcttagttacaatttggaagcttga
tgagatatttatagttgcttacccctcttttaattttatctagaatattttagttttata
tgatttacaattttttttattgatttacattagtatatattctatttttctatattcttc
ttgattggctacttcttgttttccaaatattcgcttttctagtttatatattttttctcc
atgtgatgtgtttttagatttctaagcatctctagagaaatgtagatatgtgtaagcatt
ctctagataaatgtagaaatgtgtatcactttttctaatagattactacttgaaattgga
agaagtgtttgatatttcctattgttcctttgaaattcttttgttttgtcattaattctg
ttgttgcattgtcttttaagatttagattttctttttatcactgatcacttgaggttcaa
agtcaatttaattgtgaaaaatcgctacttttttt--tttttttttttgacataatgaaa
gatcgctacttgaacaagtgtttgatatt-------------------------------
------tcctattgctcgtttggatttggttttattattaattctgttgttgcattgtct
ttgtataacacaattaacatgcgtctgcaggatgcttatcgacttcagttaaaattgttt
ctatatgaggtgaagcaacaacaattgttatcaaatgtgcgtactttcctaaatgtttat
tcaaccttatctattggaaaacttgcgagttacatggaagtggacgaacccactttgagg
taattcatggaattacatcatagttcgttgctgacagctacgtttatatttataagatat
tgagagcagttttctcctgccagggctatcttgatgacatacaagcacaagacacatgtt
gttggtagtgacagaagaattatctctaatgctgatgtggatttctacattgatgatgta
tgttcttccattttctttagttaa
>PP.chrX.t5_genomic
agccagtcaaagcagcggcccaaactcatatcgaatcattcaaatataatggtgagtaaa
ccctaacgattttcccttttccgcttcttctatctattttcgtt----------------
------acagtactatcccactcctttagcttcagccatggcgccctacgactacgagga
cgcttccgccgactacgaagactcaactggttctcaccgccactccgctgcagctgggca
ggaccttggttatgaccctaatttcgtacctgactctgtaaagtccttcgtggtccacct
ttatcgccacatccgcgagaaaaatgtatacgagattcaccagatgtacgagacttcatt
ccaaaccttgtcagagaggctctttaaggacactccatggccttcggtggacgccgtatc
cacttacgtcgacaacgaccacgtcttctgcctcctctaccgcgagatgtggttccgtca
tttgtacgcgaggcttaccccgacgctaaagcagcggatcgactcttgggacaattatat
tagcttgtttcaagtggtgttacatggcgtcgttaatatgcagcttcccaatcagtggct
gtgggatatggtggatgagttcgtgtaccagtttcagagcttctgccagtacagggccaa
gatgaagaacaagacagaacaggagattgagcttctgagacagttcgatcaggtactaat
tttttcttaatcgagaggcaagtatagaactgttttgtaaaaatagtcattaggaaaatt
tttattagcaaaataaccatgcttggtctcagagttacactatgctaccataaaacgatc
attttgcaactttatttacttaacattttcatgttattttattaaattttcccaataata
gagttttgagcacttttagaaaaaaaatttgggct---------tgtgattgacgacttt
agagaactggaggagaattcgttactgggtttagttcttaggaaagacagaaccatgatt
ttgg-------------ggaaaattgcaactgaaccacgctagaaattcttgatgctagt
------------------------------------------------------aaattt
tatcgttttgcta------tgctatgatggggggcaagctaataatatgttgattatggt
attgtgtaggcatggaatgtgtatggtgtgctcaacttcttgcaagcactagtggagaaa
tctaatattactcagattctcgagcgagagaaagaaggacttgaacaatttacttctact
gatggatacgattacaatggtgggagtaatgtattgaaggtgttgggatattttagcatg
gtcggactacttcgagttcactgtttactcggtgattatcatactggtctgaaacgctta
cttcctattgacataactcagcatgggatttacaccgttgtaattggaagccacataacc
accatttatcattatggttttgccaatcttatgttgaggaggtatgtca-----------
------------------------------------------------------------
------------------------------------------------------------
------------------------------------------------------------
------------------------------------------------------------
---------gtccaata-------------------------------------------
------------------------------------------------------------
------------------------------------------------------------
------------------------------------------------------------
-------------------------------tttttttcttcttttagggtgcgtttagt
acgaggag----------------------------------------------------
------------------------------------------------------------
------------------------------------------------------------
------------------------------------------------------------
------------------------------------------------------------
ttcaaaataatatgattaattttaatattaaag---------------------------
------------------------------------------------------------
------------------------------------------------------------
------------------------------------------------------------
------------------------------------------------------------
------------------------------------------------------------
--cagaagatatgattgtctg---------------------------------------
--------caaacttataa-----------------------------------------
------------------------------------------------------------
------------------------------------------------------------
------------------------------------------------------------
-ttgcatttagttatgcatgagaa------------------------------------
------------------------------------------------------------
---------------------------------tattttgttttg---------------
------------------------------------------------------------
------------------------------------------------------------
--------------------attacagttaattgaattaccttgt---------------
------------------------------------------------------------
------------------------------------------------------------
------------------------------------------------------------
----------ttggttgaacacaagaattctt----------------------------
------------------------------------------------------------
---gataaattattgtgaaaagttat----------------------------------
------------------------------------------------------------
------------------------------------------------------------
------------------------------------------------------------
------------------------------------------------------------
------------------------------------------------------------
------------------------------------------------------------
-------taagattgaagagaatg------------------------------------
------------------------------------------------------------
------------------------------------------------------------
----------------ttcggaatcca---------------------------------
cttttttgaacgaatttaagattaccca--------------------------------
------------------------------------------------------------
------------------------------------------------------------
------------------------------------------------------------
------------------------------------------------------------
---------------------------------------------------tacggaaac
ttattttcacagtaataat-----------------------------------------
------------------------------------------------------------
-------------------------------ttttccagactta-------aatagaaaa
ccacataacca-------------------------------------------------
------------------------------------------------------------
------------------------------------------------------------
--------aacatgagaatgcggaaga---------------------------------
------------------------------------------------------------
------------------------------------------------------------
------------------------------------------------------ttatca
ttctc-------------------------------------------------------
------------------------------------------------------------
------------------------ataaaaatattacatcataccaaacagccctttacg
------------------------------------ggtatgtattttg-----------
------------gatttggtggaagtga--------------------------------
----------------------------------------tttttttcttttcaaatctt
gtccttatgtttttatgtgtgaataattgttctttaggtacacagatgcaattcgtgaat
tcaacaaaattcttttgtacatttacaaaaccaagcagttccatcagaaatctccacagt
atgagcagatactgaaaaagaacgaacagatgtatgccttgttggcaattgctctctcac
tttgtccccaggtaaagcttgttgaggaaaccgttaacgctcagttaagggagaagtatg
gtgaaaagatgattagaatgcaaagatacgatgatgaggcttttgctatctatgatgagc
ttttttcgtatgcatgcccaaagtttattactccatcagccccaagttttgaggagccgc
ttgtaaattacaaccaggtacctaattgcctagggaatttactat--tcatctgtagtca
atcttcttctgcctatcattgataacttgagcttcaaagttgatttgttca---------
---tgaattatcactactt----------gaacttgtataa------------ccaacag
ggcttgatattttctgtagttgattcag--------------------------------
--------------tcttatctttttgagaaaaga-------------------------
-----------------ccaattctcattgataaaaatctttaaatacctctcgtgttag
ctctcattaataaaagtcgttaattacattagtcagcgattgatttagattatggcttgt
tcttacttttgtagtttttttatcatttaggattttatgtggtataacacatttaatctg
tttgtgcaggatgcctatagacttc-------------------agttaaaattgt----
--------------------ttctatatgaggtgaagcaacaacagttg-----------
---------ttatcaggtgtccgtacattcctaaatgt------------ttattcaa--
----------------------------------ccatctctctaggaaaac--------
---------------------ttgcgaactacatggaagtggatgaacccactttgaggt
aattcatgtca-----------------------ttatcattatcacatagtttttttta
ttatt-------------------------------------------------------
-------------------------------------------attatcttatatatatg
ggtgcataggtatcttg-------------------------------------------
----------------------------------------tattttcaataatgctt---
------------------------------------------------------------
------------------actaataccttatattttg-----------------------
-------------------------------------------------aaatcatacat
ttttttgtaccttgtattaaaatttg-----atcgataatttctt-----------tttt
caatatgatcaa-aatgttttgactta---atgagtgataaa-------------ttcaa
atttatttatttaattatatatcaatgaaaacat--------------------------
------------------------------------------------------------
--------------actggtcaaactaataaaatttt----------------attgatc
aagtagagtttatggtaccaaat---------------accatatgagtttttttttttt
tttttgataaaatcaccaaattttatatt-------------------------------
--tatccaatggctaaattttatca-----tggggttaagcttagtaggctata------
--tgagta----------------------------------------------------
-------------------------ttattaaaaacacaggtaccaactctacattttg-
---------------------ataaaaacacaagata---cttttttatattgatatatc
---------------aaaaatatgctgatacctttttgccactcttggcaggactatctt
gatgacatacaagcacaagaca-----------------catgccgttgacagtgatgga
agagtcatctc------------taatgctgatgta------------------gatttc
tacattgatgatgtatgttctccattttctttagctaacctctatccctctgtgttgaga
attcaatcttaaagccc--tggttgctgtc--agtcatcgtcatttctaatttttagtaa
aacacttttaaagccagcattagtatacacattcaaattcaagtaaaaagcatttacaaa
ttcctaaagatgttaatggct-aacaattaaaaataataaaacata---------acata
aaattaaaatgttagaaattaagaataaaatctcaaagcctgagtgttgagtccctattg
gtacctac-------atagtttcttgggtttggtaggattaggaaacct-----------
-------tgtttctaaatagctaaaactagtatcctaagtttccgta-------------
---------------caaagagctctgttatgcagtgtcgatcaaagtgttgctatcatt
attg----------------------------------gtagtgtgttgaaaaaaa----
-----------------------aaggttctatatgttct-----------ggctcgaag
cgatcagacctcgctaagatttacactggtaatttg------gtagattgatatatctat
gaatgtttt---------------------------------------------------
------------------------------------------------------------
--------------------gtaaaaatagcctttatgaaatattttattagtaaaata-
----------actttataaaaaaatttattagc----aaaataactttgtatggttgcag
aaacgactattaattacatcgtgcgactataaacgactattatagtcgtaaaacaacca-
-------------------taaatttattctgtgcgactattatgatcgcatagaataa-
-attaagtgaggttattttacaaatt-------ttaatatttcacattgttagtttgaca
aatttcactatatctatggctt-ccattaattggcatagaaaatcataag--aaggcagt
a-------------------------gttactaatgtttggtt-----------------
------------------------------------------------------------
------------------------------------------------------------
------------------------------------------------tctcttttttct
acaggacat---------------agtatgtgtggtagaatcaaagccagcaaag-----
--------------agatacggggattacttcttgcgtcagattgtca------------
--aggta------------------tccatccacaacttcttgttcatacttcgatcata
cgactgtgctgtgt---------------------------------actttcagtgcaa
a---------------aaggactatttctttctttgcttatttattttaactttgt----
gtttacagcttgaaggggtgatcaatgatatggacagggtaaagctggaatgagacaatt
gaaaggttccatt--ttgtcgggttttgattttgatgatgatgatggtgttgtgttgttg
gtttat------------------------------------------------tagttt
ttcttt------------------ttattgttagttgggc--------------------
----ctttagttaaaggcaaac--------------------------cttaccagagag
taatttgtgctatta---------------------------tttatgtgctcaacctat
-------aattttgct-------aattaagttgataatatttgggaacactatctttttc
atttgt---------aaaattgaatttctagcagagattgtttttcatgct---------
------------------------
