# Supplementary material for: A simple and reliable PCR-based method to differentiate between XX and XY sex genotypes in Cannabis sativa
Source: Planta. 2025 Aug 22;262(4):87. doi: 10.1007/s00425-025-04804-z (PMC12373676; doi:10.1007/s00425-025-04804-z)
Supplement: Supplementary file 7 — Supplementary file7 (FASTA 92 KB) [file 425_2025_4804_MOESM7_ESM.fasta]

>t9_mRNA
agccaaacagaggcgtaccggattcgtt--------------------------------
------------------------------------------------------------
------------------------------------------------------------
------------------------------------------------------agctaa
attgaaatcga-------------------------------------------------
------------------------------------------------------------
----------tttcagaatgacca------------------------------------
------------------------------------------------------------
-------------cggaatccgaga-----------------------------------
------------------------------------------------------------
------------------------------------------------------------
------------------------------------------------------------
------------------------------------------------------------
tgatcataacag------------------------------------------------
----gatttttttctctatttgacg----catagcaaaagtgtgtgagaataggagagga
aaaaaaatagttttggtcaaagaaaaatattatta------------------ggccacg
aataatatatatataagaatatcttttttattcttaaaggtttataatcctcttcggaaa
ggagaaaagtgg------------------------------------------------
---------------------------------------------------agggtgtaa
atggcctgaatgttagtttgaagtttgagaaatataacgatctgtagtagagggacgaaa
cagagcaagaatggaagcgtcggataaggatcttgaagcacagcttgttgaatctgggaa
caggcttgcggaaccgccgtcgtccgtcgatgaactccttactcttctcgac--------
------------------------------------------------------------
------------------------------------------------------------
------------------------------------------------------------
------------------------------------------------------------
------------------------------------------------------------
------------------------------------------------------------
------------------------------------------------------------
---agacttgagagctatttatccaaggttgagcagtcaccgtctgaatcaatggaaaat
gcactttcttcgtcattgaaagcattgattgatcgcaaacttttagaacattcagatgct
gatgttagggttgcagttgcttcttgcatcagtgagataacaagaattactgcacctgat
gctccttattctgatgaccggatga-----------------------------------
------------------------------------------------------------
----------aggaggtctttcagcttattgtgtcgtcgtttgaagacttgggtgacaac
tcaagccgatcttacaccaaaaggatctcaatccttgagactgttgcgaaggtcaggtct
tgtgtcgtgatgttggatcttgaatgtgattcattgatccttgaaatgttccggcatttt
cttaaggagat-------------------------------------------------
------------------------------------------------------------
------------------------------------------------------------
------------------------------------------------------------
------------------------------------------------------------
------------------------------------------------------------
------------------------------------------------------------
------------------------------------------------------------
------------------------------------------------------------
------------------------------------------------------------
------------------------------------------------------------
------------------------------------------------------------
------------------------------------------------------------
------------------------------------------------------------
------------------------------------------------------------
--tagggattatcatccagagactgttttatcatcaatggagacgataatgactcttgtt
ttagaagaaagtgaagatatttcattggagcttctcacctctatactaagctgtgtcaaa
attgacaataaa------------------------------------------------
----------------------------------------------gaagttctgcccat
ttctcttaaattgggagagaaagtatttgaaacctgtgctactaaggttaagactcactt
ggtacaggctataaagaacttgggtacatcattagacgattacagtaaagttgtagctac
tatttgccaagacgcgattggcgatgttcagcagaatgatattcaagcctctgatgagaa
tat---------------------------------------------------------
------------------------------------------------------------
------------------------------------------------------------
------------------------------------------------------------
------------------------------------------------------------
------------------------------------------------------------
------------------------------------------------------------
------------------------------------------------------------
---------------------------------ggcttttgagagcaggtcagcaaaacc
ttctttggataatgattccaac--------------------------------------
------------------------------------------------------------
------------------------------------------------------------
------------------------------------------------------------
------------------------------------------------------------
------------------------------------------------------------
------------------------------------------------------------
------------------------------------------------------------
-------gaggatagaatgggaacaaccgaagccacatcactagagcaagctgtaaattc
tatggaaagatctcctcaacctgcaatgagtaatggtggtatcacactgactgcgggaga
tatttctttagctgatcccagttccctaaataagcaagaagaggatcaacaaattgatag
taacaaggatttggatgcatcaagcaatgctgatcctgagagtttgaacactgagaaggc
agtagata----------------------------------------------------
--------------------cagaaagtcctcattct-----------------------
------------------------------------------------------------
------------------------------------------------------------
------------------------------------------------------------
----------------------------gataatgagaatcaaactgcttacaatgggaa
ggcaagtccagataatggaaaagaaagtgctgacaataagaagaaaacaggggaacttcc
aaaccaggaagatcaaatcagggatcttcccgcttcactaggtgaggttgaggttccatc
tgctgaggcagcaataccttcaggagttgttaaggagtctgatgtcacacttttatcccc
taaagcattggagagtgaacatgctaatgttgcttctatgtctccaagtgagaaacttcc
tgatgaaagtcacaccaaaaagtctggacaacagaagaaga---atatttcagataagga
agctgtggcatctgtggatgatgtgtccaaaaaggtagctgatatgacaaacaggcgttc
tgggaaaaagttgccagctgctgtatcttacgagaataaagattcagcagaggtaaatgt
atacaaaaagggaaatgcaactactagtgattcagaggtaaagtcaaccaggcgttctgg
gaaaaaggtgtcagctgctaattctaatgtggataaagctgtagcagtgcttaatgtata
caagaaggatagtggaactacaagtgattcagaggcaaaacccttgagtctgtcagttaa
gaatgtagacggatgtggtaaaaaggatgttagatcttcagtaaagcat---ggggataa
gaagaagagggctcggggaacagctctttctgagaaggatttaaaaagcactaccaccga
ggttgatagcaag-----------------------------------------------
----------------------------------------------------------ga
tactcttgttttgccaaagtcatcaggaaaaacaaccaaagatgaacaaaagcttgagaa
ggatgtaaaaaaacactaccactg------------------------------------
------------------------------------------------------------
------------------------------------------------------------
------------------------------------------------------------
------------------------------------------------------------
------------------------------------------------------------
---------------------------aggatactcttgttttgccgaagtcatcaggaa
aaatagccaaagatgaacaaaagcttgaggagaccctgaagacaaattataagagaaaat
gtacattaagcaaagccaa-----------------------------------------
--t---------------------------------------------------------
------------------------------------------------------------
-----------gagtctggcaataaaggttacggtgaggattgggtcggtatgaaggtta
gagtttggtggccgaaggatcaagt-----------------------------------
------------------------------------------------------------
------------------------------------------------------------
------------------------------------------------------------
------------------------------------------------------------
------------------------------------------------------------
------------------------------------------------------------
------------------------------------------------------------
------------------------------------------------------------
------------------------------------------------------------
------------------------------------------------------------
------------------------------------------------------------
----------gtactatgatggttttattgaatcttttgatccagtcaaaaagaagcata
------------------------------------------------------------
------------------------------------------------------------
---------------aggttttgtataatgatggtgatgaagaaatactaaatcttaaaa
gagaaaagtgggagttcatggaaagtgattctgggtcagatga-----------------
-----------------------------------------t------------------
----------gaaaatgaaattgatcgatcaactcctgatgcttccactgaaca------
------------------------------------------------------------
------------------------------------------------------------
------------------------------------------------------------
------------------------------------------------------------
------------------------------------------------------------
------------------------------------------------------------
------------------------------------------------------------
------------------------------------------------------------
------------------------------------------------------------
------------------------------------------------------------
------------------------------------------------------------
------------------------------------------------------------
------------------------------------------------------------
------------------------------------------------------------
------------------------------------------------------------
------------------------------------------------------------
------------------------------------------------tcctatgaagaa
gaaagtgaa---aaaggggggtgagccttttaaacagaagaaaagtgaatcttcttccaa
a-----------------------------------------------------------
-------------------aggggtgaaggtgcttc---------atcaaagggtacagc
aaaatctggacaaagcaataaagcaaatggaaaattgatagatggccctaagtctgctgg
caagttgga---ggatagaggtggcaaatctaataaggatcatacaccaaaaagtggtag
tagcaagtcagccaatgttctgtcgaaatcatcaaccaagtctagga---ataattctca
gacaccaaagattaccaagtccaaggatgagagcagcacaccatccaccaagtccaagca
agaaattcagaaagctgggaagtcaaagttgggcacagcaaaaagggctactgtttccaa
aga---------tcaaagtggtggaaag---agtgcaattgatactgctaaagtgaaatc
tggttcattgaagatgaaagaggtcgaagatgctactaagggaagtgcatttgaacc---
taaaccggtggagagtactaaaggcaagtccttgaatacctccaaggctcagaaaagtga
ggtgaagacaggtaagaagcgacgaagaa---gcatgaaaggttaaacctattgctgcta
attagtagccatgcatcaa-------gtgtcatcatgatctttgacattggttagcttg-
---------cgtaaatttttagttagttagtagattacgaagttgcgggtttaatgttgt
gttgttttg-----attgctacccctcttgagaaaaggttattac---------------
tgttctttt--ggaggaaggcaacagaatttct------ttgcgatggttcttgttaaat
cagacagcttttaatagataatgtggtaaatatgctaaactgtcaaaatcaaagtgatgt
ttagatgactgacaagatttaccagccttaattaca-------accaataatgtctacat
aatttactaacctcggtttagaatgaaacaa-gttatatgatga----------------
-----------------------tttatttgtgag-------------------------
------------------------------------------------------------
---------------------------------------------------------
>GRMa.chrY 
agccaaacagaggcgtaccggattcgtt--------------------------------
------------------------------------------------------------
------------------------------------------------------------
------------------------------------------------------agctaa
attgaaatcga-------------------------------------------------
------------------------------------------------------------
----------tttcagaatgacca------------------------------------
------------------------------------------------------------
-------------cggaatccgaga-----------------------------------
------------------------------------------------------------
------------------------------------------------------------
------------------------------------------------------------
------------------------------------------------------------
tgatcataacag------------------------------------------------
----gatttttttctctatttgacg----catagcaaaagtgtgtgagaataggagagga
aaaaaaatagttttggtcaaagaaaaatattatta------------------ggccacg
aataatatatatataagaatatcttttttattcttaaaggtttataatcctcttcggaaa
ggagaaaagtggaggtaatttctattcttcttcgtcttttgctctctcaaagaaacccta
actttctcgttcttagattttttcatgtgttttgtctcctcaatcctctttagggtgtaa
atggcctgaatgttagtttgaagtttgagaaatataacgatctgtagtagagggacgaaa
cagagcaagaatggaagcgtcggataaggatcttgaagcacagcttgttgaatctgggaa
caggcttgcggaaccgccgtcgtccgtcgatgaactccttactcttctcgacgtaagttt
atttgtgtggtgaagcttgccttgtagtgttttcgttcgtagatgccttttaccctgtga
aattgcttttggctattcttattacttgcttgtgatctgtgctttgcgtagtcttttctc
gatctattctcgctatgtgtgattagttagggtttatacatgcacttgctatacataaac
ataaatactatcgctatgatttgcattgctctattaacgctacaatttgctggtacttct
ttatagccaaacaaatacttttacatgtcttggtgttctttaatgttcttccgttgaaca
atggaaagaacatgctgtaagagttttctccttaaaaacttcattactttgttttatgtt
tggttttgtgctcttgagtccaataccactcttatgtcgtttattgttcct-----atta
tagagacttgagagctatttatccaaggttgagcagtcaccgtctgaatcaatggaaaat
gcactttcttcgtcattgaaagcattgattgatcgcaaacttttagaacattcagatgct
gatgttagggttgcagttgcttcttgcatcagtgagataacaagaattactgcacctgat
gctccttattctgatgaccggatgaaggtacctaaattataattacatcacatgttttag
attttgttttaagtt----------ttgtcagtttctttgtttcatctttctgcccgatt
ttatgtatgcaggaggtctttcagcttattgtgtcgtcgtttgaagacttgggtgacaac
tcaagccgatcttacaccaaaaggatctcaatccttgagactgttgcgaaggtcaggtct
tgtgtcgtgatgttggatcttgaatgtgattcattgatccttgaaatgttccggcatttt
cttaaggagattaggtaaacaatttt----------------------------------
------------------------------------------atatttctgacatttgaa
tcacagaagcaacagttgtttgatt-----------atttttttttgt------gtgttt
gtggatcttattttgttactctgtcctc----tttctgctgattttgtacatatttcatg
agatattcaaaattagtaattcattatgaaattcggcctgttatgatattctttcttttt
ttttttgaagaatggcctgtcatgattttcgaaaatcaa---tattttagtcattgtgga
tg------actttcttgtgcaaagatatagagatgcctt-------tgcttcagaaaaat
taaagttggctagcttgtttgttttttagtatttgtcct---------------------
----------------tgtcaaggtgtaggaatactcacttagttgtttccttatgcttg
tacggg------------------------------------------------------
tgtgagaatttagtgaaagcacaaggttaaa-------------taactcggatgt----
----------tatacctggggccaaatattttgg------------catgtttgtatatg
ttttacaa-------------------------tccttttttaattaaaatccctgtctc
cttattatgccaagtttttgatgttcataattcgt-ttgtaattctattga-ttttagtt
ctttttgagaaaatgttgtttaattcttaccttttgattgatgtatc--------aaatc
tctagggattatcatccagagactgttttatcatcaatggagacgataatgactcttgtt
ttagaagaaagtgaagatatttcattggagcttctcacctctatactaagctgtgtcaaa
attgacaataaagtaatattccatctaagttacagtttggaattcctttttattcttctc
aattttcttttttgctaataatctgtcacggtgcaattatttataggaagttctgcccat
ttctcttaaattgggagagaaagtatttgaaacctgtgctactaaggttaagactcactt
ggtacaggctataaagaacttgggtacatcattagacgattacagtaaagttgtagctac
tatttgccaagacgcgattggcgatgttcagcagaatgatattcaagcctctgatgagaa
tatggtatatgctgtaacggctttaaga--tagtaattcattgtttattccgtcattgca
taatc---ttgatttttttctactgaaagtctcaaatcagtttttgctga-----gccgc
ctcccacacatttttcttgaagcaagcattttatacgatcaaacctatttttcattttca
ctgatttc---acttcttgttgtctaccaatagcttttcttcacgtggtacgttttgt--
-------tgatgttgaca---------------tgcttgtggatattcttttgt-ctatg
cggtttgcagccattcatcttatccattagtgattattgcttaaagatatttgtatttgt
ttagcctttattttgttcggcataggataaacatggtgcatgca-gcagtcaattaatca
tgatttctagcctttcctatcttatactcaattagttttccatttttttttcaatttagt
tactataactcaattatactccatgatttttcaggcttttgagagcaggtcagcaaaacc
ttctttggataatgattccaacgtatgccatctttctatttttaattag-----------
------------------------------------------------------------
------------------------------------------------------------
------------------------------------------------------------
------------------------------------------------------------
------------------------------------------------------------
---------------------------ttatatgatgtacactttaacaattt-tctttg
ttgtgtcaatgctgtaac-tcaaggttaacttaaa--aagtcttaatcaacatagcttct
gattcaggaggatagaatgggaacaaccgaagccacatcactagagcaagctgtaaattc
tatggaaagatctcctcaacctgcaatgagtaatggtggtatcacactgactgcgggaga
tatttctttagctgatcccagttccctaaataagcaagaagaggatcaacaaattgatag
taacaaggatttggatgcatcaagcaatgctgatcctgagagtttgaacactgagaaggc
agtagata----------------------------------------------------
--------------------cagaaagtcctcattct-----------------------
------------------------------------------------------------
------------------------------------------------------------
------------------------------------------------------------
----------------------------gataatgagaatcaaactgcttacaatgggaa
ggcaagtccagataatggaaaagaaagtgctgacaataagaagaaaacaggggaacttcc
aaaccaggaagatcaaatcagggatcttcccgcttcactaggtgaggttgaggttccatc
tgctgaggcagcaataccttcaggagttgttaaggagtctgatgtcacacttttatcccc
taaagcattggagagtgaacatgctaatgttgcttctatgtctccaagtgagaaacttcc
tgatgaaagtcacaccaaaaagtctggacaacagaagaaga---atatttcagataagga
agctgtggcatctgtggatgatgtgtccaaaaaggtagctgatatgacaaacaggcgttc
tgggaaaaagttgccagctgctgtatcttacgagaataaagattcagcagaggtaaatgt
atacaaaaagggaaatgcaactacaagtgattcagaggtaaagtcaaccaggcgttctgg
gaaaaaggtgtcagctgctaattctaatgtggataaagctgtagcagtgcttaatgtata
caagaaggatagtggaactacaagtgattcagaggcaaaacccttgagtctgtcagttaa
gaatgtagacggatgtggtaaaaaggatgttagatcttcagtaaagcat---ggggataa
gaagaagagggctcggggaacagctctttctgagaaggatttaaaaagcactaccaccga
ggttgatagcaaggttcaatacaattggctttgaatatttttacttttctagtaatctat
tactgtatattagtacattcctattagtaactttcttttgctgttatgaattgtttagga
tactcttgttttgccaaagtcatcaggaaaaacaaccaaagatgaacaaaagcttgagaa
ggatgt-aaaaaacactaccactgaggttgatagcaagattcaatacaattggctttgaa
tatttctcttattgtaatctattagcgctcgtttggtacaccgtattaagtggtagtgta
ttatattatattaaatttgtttatacaccatatttttatataatactaatttaaacttta
attttttctaaagtattatatatatatatatctatatgttcataaaagtcaatgccacat
atagttttatataaaaatattgcataaaatacaatttaatataatactatacaatacaat
acggcgtaatacatcgtaccaaacgaacccttactgtatattagtacattgctgttagta
accttttttttctgttacgaattgtttaggatactcttgttttgccgaagtcatcaggaa
aaatagccaaagatgaacaaaagcttgaggagaccctgaagacaaattataagagaaaat
gtacattaagcaaagccaatgtatgtttcagtac--ttatatttta-----ctgtctaat
tttctcatatcatacaattagaactagtattatgttttttattttcaaagctaaatttta
caatgctttgtattgatttaaggacacgtgcactattt---aactcataattgttatctg
atccctatcaggagtctggcaataaaggttacggtgaggattggatcggtatgaaggtta
gagtttggtggccgaaggatcaagtgtaagtact------------cactgctaactaat
tcttgtgttagcagcttcaacaacttttttccccctttttatttatttattttgttcata
ttttagatcatgacgtttgaattgttattgtttattttatttctgttggaatccacaatt
ggtttct-----tttataatagattacagagatacattatatttgattgattgtcacagt
cctgttagaactttcaccctatgtttggtagaataggaaagggggagaggaaagaaaagt
ttggacggagaagtggagtgaagcaaaaaaagatgtttggttggaaagaaaaattgggag
aagagaaaagtgggtagaaaaatttgaggtgggacccaccaaaaattctccaaattggag
ggaaaaggtttacaaaataacattaatataaaattacttatttatttttgcaaaaataaa
caaataaataaataaataaccaatatgttaataatttaaggttgatattataatttaata
acaacttaattttcttgtccttcctactaaaccaaacaactaagaaggaaataaattttc
tattctttccttctaattttctttctctcctatattttctttctttcatgccaaacatgg
tgtaaatttgcccaggcaaaggattttcttttttccttttcttattttcatttatattta
taatatacaggtactatgatggttttattgaatcttttgatccagtcaaaaagaagcata
aggtgagatttggaacgtgacattttgtgtaatttaatca---ttttcatggctg-----
--------ctgaggtttctaaaaagatagtgatagatgtttgatctagtttctgaattga
gtgatttgctttgataggttttgtataatgatggtgatgaagaaatactaaatcttaaaa
gagaaaagtgggagttcatggaaagtgattctgggtcagatgatgtaagtgatttcctgt
tttatatattgacactcaaacagcttgctttctgttaaaatttatgaagcttcatgtttt
taattgccaggaaaatgaaattgatcgatcaactcctgatgcttccactgaacagtaagt
tgtta------------tttcatctctgattaaccttttatagctgttattcattgattt
tttccc---------tcaaataacaacattgagcctcctat-----tgacaatgctttta
gaagt---gcgagatt-------aaagagttgtaaaattgtgatgatccaaaatgaacta
ttagtattattactgttgttgaacttga--------------------------------
------------------------------------------------------------
------------------------------------------------------------
------------------------------------------------------------
----tccagttatt-tggaattatcactttcactcaatatt------------gtttgat
gcatatacactacagtttcgggtgatttatgttcc-ttgccttgtatattaattcttttt
tcacgactcttcccttcatgttattatatttacg--------------------------
----------ttttggaaatgtagaattaatcttttaatcataacca-agtgtctgtatc
--tcacatctctcattttcaaaagctt-ccatgacattgttatggaaatggaata-tcac
catacctag--ttcgtcatcatttttggcatttagctaataacaattaaatatggttcaa
accccaaagggtggacagtagtaaggaatgttggaaagtgctggcaggcatttgttctaa
ggttcaaattcttagactcaaaaaccttggggctactaggaggcctctggtcaagctgcc
agggctaaaaaattccatttacata--tggtgtaacagggaaaatttactca--------
-aaattacaacacttgctaattttgcttttgttgtgtaacattaacagtcctatgaagaa
gaaagtgaa---aaaggggggtgagccttttaaacagaagaaaagtgaatcttcttccaa
aaggtaagtgaatgcgatgtctagtttgtgtattattaaaattgttgtttcgtacccaac
attct--atttaattgtgtaggggtgaaggtgcttc---------atcaaagggtacagc
aaaatctggacaaagcaataaagcaaatggaaaattgatagatggccctaagtctgctgg
caagttgga---ggatagaggtggcaaatctaataaggatcatacaccaaaaagtggtag
tagcaagtcagccaatgttctgtcgaaatcatcaaccaagtctagga---ataattctca
gacaccaaagattaccaagtccaaggatgagagcagcacaccatccaccaagtccaagca
agaaattcagaaagctgggaagtcaaagttgggcacagcaaaaagggctactgtttccaa
aga---------tcaaagtggtggaaag---agtgcaattgatactgctaaagtgaaatc
tggttcattgaagatgaaagaggtcgaagatgctactaagggaagtgcatttgaacc---
taaaccggtggagagtactaaaggcaagtccttgaatacctccaaggctcagaaaagtga
ggtgaagacaggtaagaagcgacgaagaa---gcatgaaaggttaaacctattgctgcta
attagtagccatgcatcaa-------gtgtcatcatgatctttgacattggttagcttg-
---------cgtaaatttttagttagttagtagattacgaagttgcgggtttaatgttgt
gttgttttg-----attgctacccctcttgagaaaaggttattac---------------
tgttctttt--ggaggaaggcaacagaatttct------ttgcgatggttcttgttaaat
cagacagcttttaatagataatgtggtaaatatgctaaactgtcaaaatcaaagtgatgt
ttagatgactgacaagatttaccagccttaattaca-------accaataatgtctacat
aatttactaacctcggtttagaatgaaacaa-gttatatgatga----------------
-----------------------tttatttgtgag-------------------------
------------------------------------------------------------
---------------------------------------------------------
>AH3Mb.chrY 
agccaaacagaggcgtaccggattcgtt--------------------------------
------------------------------------------------------------
------------------------------------------------------------
------------------------------------------------------agctaa
attgaaatcga-------------------------------------------------
------------------------------------------------------------
----------tttcagaatgacca------------------------------------
------------------------------------------------------------
-------------cggaatccgaga-----------------------------------
------------------------------------------------------------
------------------------------------------------------------
------------------------------------------------------------
------------------------------------------------------------
tgatcataacag------------------------------------------------
----gatttttttctctatttgacg----catagcaaaagtgtgtgagaataggagagga
aaaaaaatagttttggtcaaagaaaaatattatta------------------ggccacg
aataatatatatataagaatatcttttttattcttaaaggtttataatcctcttcggaaa
ggagaaaagtggaggtaatttctattcttcttcgtcttttgctctctcaaagaaacccta
actttctcgttcttagattttttcatgtgttttgtctcctcaatcctctttagggtgtaa
atggcctgaatgttagtttgaagtttgagaaatataacgatctgtagtagagggacgaaa
cagagcaagaatggaagcgtcggataaggatcttgaagcacagcttgttgaatctgggaa
caggcttgcggaaccgccgtcgtccgtcgatgaactccttactcttctcgacgtaagttt
atttgtgtggtgaagcttgccttgtagtgttttcgttcgtagatgccttttaccctgtga
aattgcttttggctattcttattacttgcttgtgatctgtgctttgcgtagtcttttctc
gatctattctcgctatgtgtgattagttagggtttatacatgcacttgctatacataaac
ataaatactatcgctatgatttgcattgctctattaacgctacaatttgctggtacttct
ttatagccaaacaaatacttttacatgtcttggtgttctttaatgttcttccgttgaaca
atggaaagaacatgctgtaagagttttctccttaaaaacttcattactttgttttatgtt
tggttttgtgctcttgagtccaataccactcttatgtcgtttattgttcct-----atta
tagagacttgagagctatttatccaaggttgagcagtcaccgtctgaatcaatggaaaat
gcactttcttcgtcattgaaagcattgattgatcgcaaacttttagaacattcagatgct
gatgttagggttgcagttgcttcttgcatcagtgagataacaagaattactgcacctgat
gctccttattctgatgaccggatgaaggtacctaaattataattacatcacatgttttag
attttgttttaagtt----------ttgtcagtttctttgtttcatctttctgcccgatt
ttatgtatgcaggaggtctttcagcttattgtgtcgtcgtttgaagacttgggtgacaac
tcaagccgatcttacaccaaaaggatctcaatccttgagactgttgcgaaggtcaggtct
tgtgtcgtgatgttggatcttgaatgtgattcattgatccttgaaatgttccggcatttt
cttaaggagattaggtaaacaatttt----------------------------------
------------------------------------------atatttctgacatttgaa
tcacagaagcaacagttgtttgatt-----------atttttttttgt------gtgttt
gtggatcttattttgttactctgtcctc----tttctgctgattttgtacatatttcatg
agatattcaaaattagtaattcattatgaaattcggcctgttatgatattctttcttttt
ttttttgaagaatggcctgtcatgattttcgaaaatcaa---tattttagtcattgtgga
tg------actttcttgtgcaaagatatagagatgcctt-------tgcttcagaaaaat
taaagttggctagcttgtttgttttttagtatttgtcct---------------------
----------------tgtcaaggtgtaggaatactcacttagttgtttccttatgcttg
tacggg------------------------------------------------------
tgtgagaatttagtgaaagcacaaggttaaa-------------taactcggatgt----
----------tatacctggggccaaatattttgg------------catgtttgtatatg
ttttacaa-------------------------tccttttttaattaaaatccctgtctc
cttattatgccaagtttttgatgttcataattcgt-ttgtaattctattga-ttttagtt
ctttttgagaaaatgttgtttaattcttaccttttgattgatgtatc--------aaatc
tctagggattatcatccagagactgttttatcatcaatggagacgataatgactcttgtt
ttagaagaaagtgaagatatttcattggagcttctcacctctatactaagctgtgtcaaa
attgacaataaagtaatattccatctaagttacagtttggaattcctttttattcttctc
aattttcttttttgctaataatctgtcacggtgcaattatttataggaagttctgcccat
ttctcttaaattgggagagaaagtatttgaaacctgtgctactaaggttaagactcactt
ggtacaggctataaagaacttgggtacatcattagacgattacagtaaagttgtagctac
tatttgccaagacgcgattggcgatgttcagcagaatgatattcaagcctctgatgagaa
tatggtatatgctgtaacggctttaaga--tagtaattcattgtttattccgtcattgca
taatc---ttgatttttttctactgaaagtctcaaatcagtttttgctga-----gccgc
ctcccacacatttttcttgaagcaagcattttatacgatcaaacctatttttcattttca
ctgatttc---acttcttgttgtctaccaatagcttttcttcacgtggtacgttttgt--
-------tgatgttgaca---------------tgcttgtggatattcttttgt-ctatg
cggtttgcagccattcatcttatccattagtgattattgcttaaagatatttgtatttgt
ttagcctttattttgttcggcataggataaacatggtgcatgca-gcagtcaattaatca
tgatttctagcctttcctatcttatactcaattagttttccatttttttttcaatttagt
tactataactcaattatactccatgatttttcaggcttttgagagcaggtcagcaaaacc
ttctttggataatgattccaacgtatgccatctttctatttttaattag-----------
------------------------------------------------------------
------------------------------------------------------------
------------------------------------------------------------
------------------------------------------------------------
------------------------------------------------------------
---------------------------ttatatgatgtacactttaacaattt-tctttg
ttgtgtcaatgctgtaac-tcaaggttaacttaaa--aagtcttaatcaacatagcttct
gattcaggaggatagaatgggaacaaccgaagccacatcactagagcaagctgtaaattc
tatggaaagatctcctcaacctgcaatgagtaatggtggtatcacactgactgcgggaga
tatttctttagctgatcccagttccctaaataagcaagaagaggatcaacaaattgatag
taacaaggatttggatgcatcaagcaatgctgatcctgagagtttgaacactgagaaggc
agtagata----------------------------------------------------
--------------------cagaaagtcctcattct-----------------------
------------------------------------------------------------
------------------------------------------------------------
------------------------------------------------------------
----------------------------gataatgagaatcaaactgcttacaatgggaa
ggcaagtccagataatggaaaagaaagtgctgacaataagaagaaaacaggggaacttcc
aaaccaggaagatcaaatcagggatcttcccgcttcactaggtgaggttgaggttccatc
tgctgaggcagcaataccttcaggagttgttaaggagtctgatgtcacacttttatcccc
taaagcattggagagtgaacatgctaatgttgcttctatgtctccaagtgagaaacttcc
tgatgaaagtcacaccaaaaagtctggacaacagaagaaga---atatttcagataagga
agctgtggcatctgtggatgatgtgtccaaaaaggtagctgatatgacaaacaggcgttc
tgggaaaaagttgccagctgctgtatcttacgagaataaagattcagcagaggtaaatgt
atacaaaaagggaaatgcaactacaagtgattcagaggtaaagtcaaccaggcgttctgg
gaaaaaggtgtcagctgctaattctaatgtggataaagctgtagcagtgcttaatgtata
caagaaggatagtggaactacaagtgattcagaggcaaaacccttgagtctgtcagttaa
gaatgtagacggatgtggtaaaaaggatgttagatcttcagtaaagcat---ggggataa
gaagaagagggctcggggaacagctctttctgagaaggatttaaaaagcactaccaccga
ggttgatagcaaggttcaatacaattggctttgaatatttttacttttctagtaatctat
tactgtatattagtacattcctattagtaactttcttttgctgttatgaattgtttagga
tactcttgttttgccaaagtcatcaggaaaaacaaccaaagatgaacaaaagcttgagaa
ggatgt-aaaaaacactaccactgaggttgatagcaagattcaatacaattggctttgaa
tatttctcttattgtaatctattagcgctcgtttggtacaccgtattaagtggtagtgta
ttatattatattaaatttgtttatacaccatatttttatataatactaatttaaacttta
attttttctaaagtattatatatatatatatctatatgttcataaaagtcaatgccacat
atagttttatataaaaatattgcataaaatacaatttaatataatactatacaatacaat
acggcgtaatacatcgtaccaaacgaacccttactgtatattagtacattgctgttagta
accttttttttctgttacgaattgtttaggatactcttgttttgccgaagtcatcaggaa
aaatagccaaagatgaacaaaagcttgaggagaccctgaagacaaattataagagaaaat
gtacattaagcaaagccaatgtatgtttcagtac--ttatatttta-----ctgtctaat
tttctcatatcatacaattagaactagtattatgttttttattttcaaagctaaatttta
caatgctttgtattgatttaaggacacgtgcactattt---aactcataattgttatctg
atccctatcaggagtctggcaataaaggttacggtgaggattggatcggtatgaaggtta
gagtttggtggccgaaggatcaagtgtaagtact------------cactgctaactaat
tcttgtgttagcagcttcaacaacttttttccccctttttatttatttattttgttcata
ttttagatcatgacgtttgaattgttattgtttattttatttctgttggaatccacaatt
ggtttct-----tttataatagattacagagatacattatatttgattgattgtcacagt
cctgttagaactttcaccctatgtttggtagaataggaaagggggagaggaaagaaaagt
ttggacggagaagtggagtgaagcaaaaaaagatgtttggttggaaagaaaaattgggag
aagagaaaagtgggtagaaaaatttgaggtgggacccaccaaaaattctccaaattggag
ggaaaaggtttacaaaataacattaatataaaattacttatttatttttgcaaaaataaa
caaataaataaataaataaccaatatgttaataatttaaggttgatattataatttaata
acaacttaattttcttgtccttcctactaaaccaaacaactaagaaggaaataaattttc
tattctttccttctaattttctttctctcctatattttctttctttcatgccaaacatgg
tgtaaatttgcccaggcaaaggattttcttttttccttttcttattttcatttatattta
taatatacaggtactatgatggttttattgaatcttttgatccagtcaaaaagaagcata
aggtgagatttggaacgtgacattttgtgtaatttaatca---ttttcatggctg-----
--------ctgaggtttctaaaaagatagtgatagatgtttgatctagtttctgaattga
gtgatttgctttgataggttttgtataatgatggtgatgaagaaatactaaatcttaaaa
gagaaaagtgggagttcatggaaagtgattctgggtcagatgatgtaagtgatttcctgt
tttatatattgacactcaaacagcttgctttctgttaaaatttatgaagcttcatgtttt
taattgccaggaaaatgaaattgatcgatcaactcctgatgcttccactgaacagtaagt
tgtta------------tttcatctctgattaaccttttatagctgttattcattgattt
tttccc---------tcaaataacaacattgagcctcctat-----tgacaatgctttta
gaagt---gcgagatt-------aaagagttgtaaaattgtgatgatccaaaatgaacta
ttagtattattactgttgttgaacttga--------------------------------
------------------------------------------------------------
------------------------------------------------------------
------------------------------------------------------------
----tccagttatt-tggaattatcactttcactcaatatt------------gtttgat
gcatatacactacagtttcgggtgatttatgttcc-ttgccttgtatattaattcttttt
tcacgactcttcccttcatgttattatatttacg--------------------------
----------ttttggaaatgtagaattaatcttttaatcataacca-agtgtctgtatc
--tcacatctctcattttcaaaagctt-ccatgacattgttatggaaatggaata-tcac
catacctag--ttcgtcatcatttttggcatttagctaataacaattaaatatggttcaa
accccaaagggtggacagtagtaaggaatgttggaaagtgctggcaggcatttgttctaa
ggttcaaattcttagactcaaaaaccttggggctactaggaggcctctggtcaagctgcc
agggctaaaaaattccatttacata--tggtgtaacagggaaaatttactca--------
-aaattacaacacttgctaattttgcttttgttgtgtaacattaacagtcctatgaagaa
gaaagtgaa---aaaggggggtgagccttttaaacagaagaaaagtgaatcttcttccaa
aaggtaagtgaatgcgatgtctagtttgtgtattattaaaattgttgtttcgtacccaac
attct--atttaattgtgtaggggtgaaggtgcttc---------atcaaagggtacagc
aaaatctggacaaagcaataaagcaaatggaaaattgatagatggccctaagtctgctgg
caagttgga---ggatagaggtggcaaatctaataaggatcatacaccaaaaagtggtag
tagcaagtcagccaatgttctgtcgaaatcatcaaccaagtctagga---ataattctca
gacaccaaagattaccaagtccaaggatgagagcagcacaccatccaccaagtccaagca
agaaattcagaaagctgggaagtcaaagttgggcacagcaaaaagggctactgtttccaa
aga---------tcaaagtggtggaaag---agtgcaattgatactgctaaagtgaaatc
tggttcattgaagatgaaagaggtcgaagatgctactaagggaagtgcatttgaacc---
taaaccggtggagagtactaaaggcaagtccttgaatacctccaaggctcagaaaagtga
ggtgaagacaggtaagaagcgacgaagaa---gcatgaaaggttaaacctattgctgcta
attagtagccatgcatcaa-------gtgtcatcatgatctttgacattggttagcttg-
---------cgtaaatttttagttagttagtagattacgaagttgcgggtttaatgttgt
gttgttttg-----attgctacccctcttgagaaaaggttattac---------------
tgttctttt--ggaggaaggcaacagaatttct------ttgcgatggttcttgttaaat
cagacagcttttaatagataatgtggtaaatatgctaaactgtcaaaatcaaagtgatgt
ttagatgactgacaagatttaccagccttaattaca-------accaataatgtctacat
aatttactaacctcggtttagaatgaaacaa-gttatatgatga----------------
-----------------------tttatttgtgag-------------------------
------------------------------------------------------------
---------------------------------------------------------
>BCMb.chrY 
agccaaacagaggcgtaccggattcgtt--------------------------------
------------------------------------------------------------
------------------------------------------------------------
------------------------------------------------------agctaa
attgaaatcga-------------------------------------------------
------------------------------------------------------------
----------tttcagaatgacca------------------------------------
------------------------------------------------------------
-------------cggaatccgaga-----------------------------------
------------------------------------------------------------
------------------------------------------------------------
------------------------------------------------------------
------------------------------------------------------------
tgatcataacag------------------------------------------------
----gatttttttctctatttgacg----catagcaaaagtgtgtgagaataggagagga
aaaaaaatagttttggtcaaagaaaaatattatta------------------ggccacg
aataatatatatataagaatatcttttttattcttaaaggtttataatcctcttcggaaa
ggagaaaagtggaggtaatttctattcttcttcgtcttttgctctctcaaagaaacccta
actttctcgttcttagattttttcatgtgttttgtctcctcaatcctctttagggtgtaa
atggcctgaatgttagtttgaagtttgagaaatataacgatctgtagtagagggacgaaa
cagagcaagaatggaagcgtcggataaggatcttgaagcacagcttgttgaatctgggaa
caggcttgcggaaccgccgtcgtccgtcgatgaactccttactcttctcgacgtaagttt
atttgtgtggtgaagcttgccttgtagtgttttcgttcgtagatgccttttaccctgtga
aattgcttttggctattcttattacttgcttgtgatctgtgctttgcgtagtcttttctc
gatctattctcgctatgtgtgattagttagggtttatacatgcacttgctatacataaac
ataaatactatcgctatgatttgcattgctctattaacgctacaatttgctggtacttct
ttatagccaaacaaatacttttacatgtcttggtgttctttaatgttcttccgttgaaca
atggaaagaacatgctgtaagagttttctccttaaaaacttcattactttgttttatgtt
tggttttgtgctcttgagtccaataccactcttatgtcgtttattgttcct-----atta
tagagacttgagagctatttatccaaggttgagcagtcaccgtctgaatcaatggaaaat
gcactttcttcgtcattgaaagcattgattgatcgcaaacttttagaacattcagatgct
gatgttagggttgcagttgcttcttgcatcagtgagataacaagaattactgcacctgat
gctccttattctgatgaccggatgaaggtacctaaattataattacatcacatgttttag
attttgttttaagtt----------ttgtcagtttctttgtttcatctttctgcccgatt
ttatgtatgcaggaggtctttcagcttattgtgtcgtcgtttgaagacttgggtgacaac
tcaagccgatcttacaccaaaaggatctcaatccttgagactgttgcgaaggtcaggtct
tgtgtcgtgatgttggatcttgaatgtgattcattgatccttgaaatgttccggcatttt
cttaaggagattaggtaaacaatttt----------------------------------
------------------------------------------atatttctgacatttgaa
tcacagaagcaacagttgtttgatt-----------atttttttttgt------gtgttt
gtggatcttattttgttactctgtcctc----tttctgctgattttgtacatatttcatg
agatattcaaaattagtaattcattatgaaattcggcctgttatgatattctttcttttt
ttttttgaagaatggcctgtcatgattttcgaaaatcaa---tattttagtcattgtgga
tg------actttcttgtgcaaagatatagagatgcctt-------tgcttcagaaaaat
taaagttggctagcttgtttgttttttagtatttgtcct---------------------
----------------tgtcaaggtgtaggaatactcacttagttgtttccttatgcttg
tacggg------------------------------------------------------
tgtgagaatttagtgaaagcacaaggttaaa-------------taactcggatgt----
----------tatacctggggccaaatattttgg------------catgtttgtatatg
ttttacaa-------------------------tccttttttaattaaaatccctgtctc
cttattatgccaagtttttgatgttcataattcgt-ttgtaattctattga-ttttagtt
ctttttgagaaaatgttgtttaattcttaccttttgattgatgtatc--------aaatc
tctagggattatcatccagagactgttttatcatcaatggagacgataatgactcttgtt
ttagaagaaagtgaagatatttcattggagcttctcacctctatactaagctgtgtcaaa
attgacaataaagtaatattccatctaagttacagtttggaattcctttttattcttctc
aattttcttttttgctaataatctgtcacggtgcaattatttataggaagttctgcccat
ttctcttaaattgggagagaaagtatttgaaacctgtgctactaaggttaagactcactt
ggtacaggctataaagaacttgggtacatcattagacgattacagtaaagttgtagctac
tatttgccaagacgcgattggcgatgttcagcagaatgatattcaagcctctgatgagaa
tatggtatatgctgtaacggctttaaga--tagtaattcattgtttattccgtcattgca
taatc---ttgatttttttctactgaaagtctcaaatcagtttttgctga-----gccgc
ctcccacacatttttcttgaagcaagcattttatacgatcaaacctatttttcattttca
ctgatttc---acttcttgttgtctaccaatagcttttcttcacgtggtacgttttgt--
-------tgatgttgaca---------------tgcttgtggatattcttttgt-ctatg
cggtttgcagccattcatcttatccattagtgattattgcttaaagatatttgtatttgt
ttagcctttattttgttcggcataggataaacatggtgcatgca-gcagtcaattaatca
tgatttctagcctttcctatcttatactcaattagttttccatttttttttcaatttagt
tactataactcaattatactccatgatttttcaggcttttgagagcaggtcagcaaaacc
ttctttggataatgattccaacgtatgccatctttctatttttaattag-----------
------------------------------------------------------------
------------------------------------------------------------
------------------------------------------------------------
------------------------------------------------------------
------------------------------------------------------------
---------------------------ttatatgatgtacactttaacaattt-tctttg
ttgtgtcaatgctgtaac-tcaaggttaacttaaa--aagtcttaatcaacatagcttct
gattcaggaggatagaatgggaacaaccgaagccacatcactagagcaagctgtaaattc
tatggaaagatctcctcaacctgcaatgagtaatggtggtatcacactgactgcgggaga
tatttctttagctgatcccagttccctaaataagcaagaagaggatcaacaaattgatag
taacaaggatttggatgcatcaagcaatgctgatcctgagagtttgaacactgagaaggc
agtagata----------------------------------------------------
--------------------cagaaagtcctcattct-----------------------
------------------------------------------------------------
------------------------------------------------------------
------------------------------------------------------------
----------------------------gataatgagaatcaaactgcttacaatgggaa
ggcaagtccagataatggaaaagaaagtgctgacaataagaagaaaacaggggaacttcc
aaaccaggaagatcaaatcagggatcttcccgcttcactaggtgaggttgaggttccatc
tgctgaggcagcaataccttcaggagttgttaaggagtctgatgtcacacttttatcccc
taaagcattggagagtgaacatgctaatgttgcttctatgtctccaagtgagaaacttcc
tgatgaaagtcacaccaaaaagtctggacaacagaagaaga---atatttcagataagga
agctgtggcatctgtggatgatgtgtccaaaaaggtagctgatatgacaaacaggcgttc
tgggaaaaagttgccagctgctgtatcttacgagaataaagattcagcagaggtaaatgt
atacaaaaagggaaatgcaactacaagtgattcagaggtaaagtcaaccaggcgttctgg
gaaaaaggtgtcagctgctaattctaatgtggataaagctgtagcagtgcttaatgtata
caagaaggatagtggaactacaagtgattcagaggcaaaacccttgagtctgtcagttaa
gaatgtagacggatgtggtaaaaaggatgttagatcttcagtaaagcat---ggggataa
gaagaagagggctcggggaacagctctttctgagaaggatttaaaaagcactaccaccga
ggttgatagcaaggttcaatacaattggctttgaatatttttacttttctagtaatctat
tactgtatattagtacattcctattagtaactttcttttgctgttatgaattgtttagga
tactcttgttttgccaaagtcatcaggaaaaacaaccaaagatgaacaaaagcttgagaa
ggatgt-aaaaaacactaccactgaggttgatagcaagattcaatacaattggctttgaa
tatttctcttattgtaatctattagcgctcgtttggtacaccgtattaagtggtagtgta
ttatattatattaaatttgtttatacaccatatttttatataatactaatttaaacttta
attttttctaaagtattatatatatatatatctatatgttcataaaagtcaatgccacat
atagttttatataaaaatattgcataaaatacaatttaatataatactatacaatacaat
acggcgtaatacatcgtaccaaacgaacccttactgtatattagtacattgctgttagta
accttttttttctgttacgaattgtttaggatactcttgttttgccgaagtcatcaggaa
aaatagccaaagatgaacaaaagcttgaggagaccctgaagacaaattataagagaaaat
gtacattaagcaaagccaatgtatgtttcagtac--ttatatttta-----ctgtctaat
tttctcatatcatacaattagaactagtattatgttttttattttcaaagctaaatttta
caatgctttgtattgatttaaggacacgtgcactattt---aactcataattgttatctg
atccctatcaggagtctggcaataaaggttacggtgaggattggatcggtatgaaggtta
gagtttggtggccgaaggatcaagtgtaagtact------------cactgctaactaat
tcttgtgttagcagcttcaacaacttttttccccctttttatttatttattttgttcata
ttttagatcatgacgtttgaattgttattgtttattttatttctgttggaatccacaatt
ggtttct-----tttataatagattacagagatacattatatttgattgattgtcacagt
cctgttagaactttcaccctatgtttggtagaataggaaagggggagaggaaagaaaagt
ttggacggagaagtggagtgaagcaaaaaaagatgtttggttggaaagaaaaattgggag
aagagaaaagtgggtagaaaaatttgaggtgggacccaccaaaaattctccaaattggag
ggaaaaggtttacaaaataacattaatataaaattacttatttatttttgcaaaaataaa
caaataaataaataaataaccaatatgttaataatttaaggttgatattataatttaata
acaacttaattttcttgtccttcctactaaaccaaacaactaagaaggaaataaattttc
tattctttccttctaattttctttctctcctatattttctttctttcatgccaaacatgg
tgtaaatttgcccaggcaaaggattttcttttttccttttcttattttcatttatattta
taatatacaggtactatgatggttttattgaatcttttgatccagtcaaaaagaagcata
aggtgagatttggaacgtgacattttgtgtaatttaatca---ttttcatggctg-----
--------ctgaggtttctaaaaagatagtgatagatgtttgatctagtttctgaattga
gtgatttgctttgataggttttgtataatgatggtgatgaagaaatactaaatcttaaaa
gagaaaagtgggagttcatggaaagtgattctgggtcagatgatgtaagtgatttcctgt
tttatatattgacactcaaacagcttgctttctgttaaaatttatgaagcttcatgtttt
taattgccaggaaaatgaaattgatcgatcaactcctgatgcttccactgaacagtaagt
tgtta------------tttcatctctgattaaccttttatagctgttattcattgattt
tttccc---------tcaaataacaacattgagcctcctat-----tgacaatgctttta
gaagt---gcgagatt-------aaagagttgtaaaattgtgatgatccaaaatgaacta
ttagtattattactgttgttgaacttga--------------------------------
------------------------------------------------------------
------------------------------------------------------------
------------------------------------------------------------
----tccagttatt-tggaattatcactttcactcaatatt------------gtttgat
gcatatacactacagtttcgggtgatttatgttcc-ttgccttgtatattaattcttttt
tcacgactcttcccttcatgttattatatttacg--------------------------
----------ttttggaaatgtagaattaatcttttaatcataacca-agtgtctgtatc
--tcacatctctcattttcaaaagctt-ccatgacattgttatggaaatggaata-tcac
catacctag--ttcgtcatcatttttggcatttagctaataacaattaaatatggttcaa
accccaaagggtggacagtagtaaggaatgttggaaagtgctggcaggcatttgttctaa
ggttcaaattcttagactcaaaaaccttggggctactaggaggcctctggtcaagctgcc
agggctaaaaaattccatttacata--tggtgtaacagggaaaatttactca--------
-aaattacaacacttgctaattttgcttttgttgtgtaacattaacagtcctatgaagaa
gaaagtgaa---aaaggggggtgagccttttaaacagaagaaaagtgaatcttcttccaa
aaggtaagtgaatgcgatgtctagtttgtgtattattaaaattgttgtttcgtacccaac
attct--atttaattgtgtaggggtgaaggtgcttc---------atcaaagggtacagc
aaaatctggacaaagcaataaagcaaatggaaaattgatagatggccctaagtctgctgg
caagttgga---ggatagaggtggcaaatctaataaggatcatacaccaaaaagtggtag
tagcaagtcagccaatgttctgtcgaaatcatcaaccaagtctagga---ataattctca
gacaccaaagattaccaagtccaaggatgagagcagcacaccatccaccaagtccaagca
agaaattcagaaagctgggaagtcaaagttgggcacagcaaaaagggctactgtttccaa
aga---------tcaaagtggtggaaag---agtgcaattgatactgctaaagtgaaatc
tggttcattgaagatgaaagaggtcgaagatgctactaagggaagtgcatttgaacc---
taaaccggtggagagtactaaaggcaagtccttgaatacctccaaggctcagaaaagtga
ggtgaagacaggtaagaagcgacgaagaa---gcatgaaaggttaaacctattgctgcta
attagtagccatgcatcaa-------gtgtcatcatgatctttgacattggttagcttg-
---------cgtaaatttttagttagttagtagattacgaagttgcgggtttaatgttgt
gttgttttg-----attgctacccctcttgagaaaaggttattac---------------
tgttctttt--ggaggaaggcaacagaatttct------ttgcgatggttcttgttaaat
cagacagcttttaatagataatgtggtaaatatgctaaactgtcaaaatcaaagtgatgt
ttagatgactgacaagatttaccagccttaattaca-------accaataatgtctacat
aatttactaacctcggtttagaatgaaacaa-gttatatgatga----------------
-----------------------tttatttgtgag-------------------------
------------------------------------------------------------
---------------------------------------------------------
>BCMa.chrX 
------------------------------------------------------------
------------------------------------------------------------
------------------------------------------------------------
------------------------------------------------------------
------------------------------------------------------------
------------------------------------------------------------
------------------------------------------------------------
------------------------------------------------------------
------------------------------------------------------------
------------------------------------------------------------
------------------------------------------------------------
------------------------------------------------------------
------------------------------------------------------------
------------------------------------------------------------
-------actcttcgttgttctacggcttcataat---------------tagttagggt
ttatacatgcacttgctaaagcataagtattaacgccttttattttgcttcatcgtatcg
aaatctatagcactgtaaattgctgtcctttcctttaatgcatctcatttttgccag---
------------------tttttctcctcctccgtcacttaaccgcaagtacaa------
---------------------------------------------------agttggtgt
cttggcggaatgttttcatcaattatttaaccaattaaatactattaca-----------
---tgccaaattgatgttcttgggattgaatctaatagaataattc--------------
----------------------------------cccccccccccccccccc--------
------------------------------------------------------------
------------------------------------------------------------
------------------------------------------------------------
------------------------------------------------------------
------------------------------------------------------------
---------------------------cccccctaaaattatataattttgtttgct---
---ttttgtgtttttgcgtccaataccactcttatgccttctcttatttttggttaatga
cagagagttgagaattgtctatcaaaggtggagcagtctccctctgaatcaatgcaaagt
gcactttctccgtcattgaaagcattggttgatgaaacacttttaggacatacaaatgtt
gatgttaaagttgcagttgcatcttgcatcagtgagataacaagaattactgcacctgat
gcgccttatgatgatgaccagatgaaggtacttaaaatataagtacat----gtttttag
attttgtttaaggcctgccaaatagtcatttattttttgggtttgacttt-tgtttattt
ttgtgtatgcaggaggtctttcggcttattgtatcatcatttgaaaatctgtgtgacaag
tcaagccgatcatacacaaaaagaacctcaattcttgagactgttgcaaaggtcaggtct
tgtgtggtgatgttggatcttgaatgtgatgccttgatcctggaaatgttccagcatttt
ctaaaggcaattaggtacagacgtgtcttctgttgtttaatcctttatttgttgttgttg
tagtgc-ttttttttctactctttgttgacttggaacggtgaatatatttgacattttaa
ttgcttaagcaacacatgcagtattaaattgcttgcatttttgtttgtcgccaaatgtgt
atgtatcttattgtgtgactttcttttcctcttttctgttgaattt-tgaattttttatg
agatacctatatttgttagttcagcatggaggatggcctgttatgatacctt--------
-------------------------------gaaatcaagagtactttggtcattgtgga
tgtcttttattttcttgcacaaagctacagagtttctttactttcatatctcagaaaaaa
tatagctag---------tatctttttagtattcctcatgctgttttttatgcttgcaat
ggatctttagtggagatgtcattatttctgcggggtcaggtacctgcttgcctatatttt
tgggagagggggtggcgtggattggggaggggtcagttatgggtatagttttctatgcgt
tatagatctctaaggtggtcaggagatcaagcccttccttgactccactctgatatacat
gacttatgtatatatttaatccaaaaggttacaaacccttaactcttatcactgtacatg
tactgctgcctacttgtctcgcaaatcatcatcttcttcctagtacacaatctccgtttt
tttattgtatttaggtttctgcattcataattcatgtcttgatattattgatttttattt
cctgttgagaaaccgtggt----tgcatatcctttgactgatgtttccttctcaaaaatc
tccagggactatcatccagagaatgtttttcaatccatggagacaataatgacccttgtc
ttagaagaaagtgaagatattccaatggagcttctcacccctatattagaatgcgtgaaa
attggcaacaaagtaatttactgtccgaattacagattaca--ttttttttgatcttctc
a--ttttctttttcctaataatctgttaccataatatc-tttttaggatgttttgcccat
tgctcggaaattgggagagagagttcttgaaatatgtgctccgaaggttaagccttactt
ggtacaggctgtaaaggacctgggtatttcattagatgactatagtaaagttttatctac
catatgccaagatgctgatggtgatgttgagcagaatgaagtccaagcttctgatgagaa
tatggtac---ttatcttggtattaagaagtgtgaattcattgcttattctgtgaaaaaa
tgtattaattgactgctttcta--------ctcaaaccattttgtacctgagcttgcttt
gttcttcacacttttgtttaagttgcatttttatatga-------taatttgtattttca
ttgccctttcgatttcttgtcttctgcctatagcttttctccatgtggtatgttttgtga
ttaaacgttacaatgacaagaatgaaagttgactgcttgtgattaattcctaatgtcttg
tggttgttacccgttcatcttatccttttatggaaattgtttagaattctttgtgtttga
ttttactttcttttgttcagca-aggttttatttgatgaatgcatgttgtcatattatca
tactttctcgcactatct------tactccattaattttccgaattgttt--agttctgt
tattgtcacttaattata---cgcatgttttcaggctgttgagagcaggccaacgaagcc
acccttggataacggatcccaggcatgccatctttctactttaatttaatttaggaataa
ttacataaggcaccattttttgtaaaatatttacatttttacgtttaaagaatgttttta
ttacatttttacggtttttcaaaaaataacacaaaaacaacataaaatcaacaagaaaac
tgcataaaagtaacatgaaaataacatcaaaataacatacagataataaaaaatcaacaa
caaattaacaagattacaacagaaaaagaccgtattttctgtaaataaaataaaaaaaat
cgtaaaaatgtttaaaattccgtgaaactgtatttttgtaattttttttttattgttttt
atgtttttgtgaaataatcccttcaatttatatgatataaattttactgatttctctttg
ttgagtatctgctgaagctttgagattaacttaaaataagtcttacccaacttagtttct
tatacaggaggataaagcgggaacaacagaagcagcatcattagaacaagctgtaatttc
tgtggatagatctcctcagtctgcattgagtaa---tggtatcacccagactgcgggaga
tgactctttgactgattctagctccctgaagaagcaagaggatgatcagcaaatcgagag
taccaaggatttggatgcaccaaacaatgttgacactgatacttcgaacactgagaaggc
agcagatacagaagagaagctagagcagagcaataagaaagttgggagagatactagttc
gtctgcaaaatctactccttcagaaagtcctcatgttttgaacgagaaggaaagtgctga
taatgagaagaaaagtgcagaaaatgagaagaaaaatgcagataacgagaagaaaagtgc
agatcgtgaaaagaaaagttcagaaaacgagaagaaaagtgcagataatgagaagagaag
ttcagaaaatgataagaaaagtgcagataatgaggagaaaagtgcagaaaatgagaatca
aaatgcagaaagtgagaacctaagtgcagaaaatgagaaggaaagtacagacaataggaa
ggaaagtgcagacaatgcaaaggaaagtgctgacaatgagaaggaaacagagaaacttcc
agaccaggaagaacagagtgaggatcttcgcgattcaccaca------tcagggtccagt
tgatgagactgcagtgctttcagaaaatgataaggtgtctgatgttaagctttcatcacc
caaggcattggagagtgaatctgccaatgttgctactacatctccaagtgtgaaacttac
tgatgaaagtcgttccaaaaagtctgggcgacagaagaagaaggataattcagataagga
agctgctccatctgccgatgatacctccaaaaaggtagctgatgggaca-----------
------------------------------------------------------------
-------------------------agtgattctgaggtaaagacaaacaggcgttccgg
gaaaaaggtgccagctgctacttctaatgagaataaagctttagcagaggctaatgtatc
caagaaggaaagtggaaatacaagtgactcagagacaaagcctttgaggcagttagctaa
gaaagtagatggaggcagtaaaaaggaagaaggatcctcagcaaagcatgcggaggataa
gaagaagagggttcggggaaaagctctttctgagaaggatggaaaaaaagcttctattaa
agatgatagcaaagtacgttattattagctttagacacttt-------------------
--------------------------gcatctgttct-----------aagtgatgatgc
tatttctgttttattatattattta-----------------------------------
-------------------------------------------------------ttttg
tatttctaacaatataattca---------------------------------------
------------------------------------------------------------
------------------------------------------------------------
------------------------------------------------------------
----------------------------------------------------------ta
acttgcttttgctgtaatgaattgtgtaggatactattgcttcaccaaagtcattgggga
aatcaacaaaagatgaacagaagattgaggagaccacgaagacaaattctaagagaaaac
gtactccaggcaaagcaaaggtatgttttagtacttttatattttatttatctgtataat
tttctgatatcataaacaaagaactagtattatagtattaggtttcaaatgcagacttca
gaatgccatgtatttgtccatcgagacttgtaggttttccaacatcttttttgttgtttg
gtccctatcaggagtccggcaataaaggttatgatgaggattgggttggtatgaaggtta
gagtttggtggccggatgatcaattgtaagtattggtgatataatgtattgctaaggaat
tct--------cagtttcaacaactttgtttccacatac----------atttgtggttt
ttctaaacacttaaatttgaaat----------------ttcttgtctaaatcaacaatt
gttttattattatttaataaaagatacaaatattcattgtatgtgattaataggcttatt
cctgttacaacct-----------------------------------------------
------------------------------------------------------------
------------------------------------------------------------
------------------------------------------------------------
------------------------------------------------------------
------------------------------------------------------------
------------------------------------------------------------
--caaatctgcccagacaagggattttcttattatcatttc-ttttttaa---------a
taatgtacaggtactataagggttatattgcatcttttgatcccgtagcaaagaagcata
aggtgagatgcgtg----------------tattaaattaaagttcctgaggttgttttt
tttttgatgtgacgttactctttagttgctgaagaaaacttgattaaattttt-------
-------------ataggttatgtattatgatggtgatgaggaagtattaaatctcaagg
aagaaaagtggaatttcatcgaaggtgattctgtgtccaatgaggtaagtgacttcctgt
tttgtatatc-ctattcttatagtatccttgctgttaagatccatgaagcttcattttc-
---tttccaggaaggtaaagctgaacaagcaagtcctgatgcttccaatgacatgtaagt
tgttattaatgtagttttttcagctctgattttaccattattactgttatttgtgtatgt
tcccccgcggtcgcctcaaatcgccacaatgttccctcttttcttatgaaaatgctttta
aaagtcaagagacattgtgattagaagagttattaagctgttctgatctgaaattgacgt
ttagcatttgtacagttgttgcatttgataataagattgcctatactattacctgttaag
gcttgattttttttgacattaagatagttagctacattaaacaacataacagtggaaaat
acatctagatcgttgtaaaggaaccacatttccaaaacaaagacgtgttagaattttcct
gttaaggcttgattgttgctttggtttactctttgttgaatgcagtgatcaattagaatt
ttcctccagtcattctgaatttataattttcattaagtgtttgagattgcaacgatagac
agacacatgct---gtttaggatggtttatatttcgttgccttgcat-ttaacttttaat
tgactaccctctatttagaatttgaaaattgatgaaattaccatctcaatctcaagcctg
aagattgtccttgtcagaaaggagagatgatcttcaatcaataaccgtagtgtctcttcc
tatcacatgtctcgtctttaaaagcttgtcaagtctttattttcga----gaatattctt
cttaa-tagtttttgccatcatttcc----ttcagctgtctttacttgtttatgctctaa
g--------------------------------------------aggtttcaagcttaa
tattaccattt-------------------------------------------------
---------aatttcaattaaaa-------------agggaaattttactgatattccct
tggattatataattttcctcattgatttcttttgt-caacataagcagtcccttaaagaa
gaaagtgaagacaaatgcggatgagccttctaaacgaaaaaagatcgagtcttcacccaa
aaagtaagtgtatatgttacccagtttttctttaatt---tcgtttattttgttgctaac
atccttcattatattttccaggggtggaggtgcttcatccagcaaatccaaggtcacgcc
aaaatctggacgtggcaataaagctgatggcaaatccaaagatgattccaaatctgttgg
caagtcggatgcggtgggtggtggcaaatc---taaggatcatacaccaaaaagtgctag
taccaaatcagccaatgttgcatcaaaatcatcaaccaagtctaagaatcatgattctca
gacaccaaagactaccaaatccaaggatgaaagcagcacgccgtccaccaagtccaagca
agaaattcagaaatctggaaagtcaaagttggcgacacccaaaacagctactgtttccaa
ggagaaaaccagtcaaagtggtgggaagtccagtgccaatggtactgggaaagtgaagtc
tggttcatcgaagataaaagaggttgatgatgatggtaaggagagctcctctgattcagg
taaaccagcagagattactaaaggcaagtcctcgaatccttccaaggctcaggaaggtga
ggccaagacaggtaagaagcgacgaagaagtggcacgaaaggttaaacat-tttcttctg
ttcatttcctcttaaaaaaaggggttgtgtagctctgcaaattgatagtagacacgttgg
agctgccgttgttaattcacagttagtcggtagtttatgtagttgtaggattgaggtgga
gttcatttgcgttcatgttttttttttatatatataaattattattttagatgggattaa
tgtttatttggggaggaaggcagcagaatctcttatgggttggcttggttcttgttataa
aacctg-------------aatgcgttatataagataa--tgtcagaatcagagtgatct
tcagatgactgccaagattcactaaccttattgatgatgagttaccattaatgtggacat
aatgtagttatttatgtttattatttagtagtagtagaagatca----------------
------------------------------------------------------------
------------------------------------------------------------
---------------------------------------------------------
>GRMb.chrX 
------------------------------------------------------------
------------------------------------------------------------
------------------------------------------------------------
------------------------------------------------------------
------------------------------------------------------------
------------------------------------------------------------
------------------------------------------------------------
------------------------------------------------------------
------------------------------------------------------------
------------------------------------------------------------
------------------------------------------------------------
------------------------------------------------------------
------------------------------------------------------------
------------------------------------------------------------
-----------------gttctacggcttcataat---------------tagttagggt
ttatacatgcacttgctaaagcataagtattaacgccttttattttgcttcatcgtatcg
aaatctatagcactgtaaattgctgtcctttcctttaatgcatctcatttttgccag---
------------------tttttctcctcctccgtcacttaaccgcaagtacaa------
---------------------------------------------------agttggtgt
cttggcggaatgttttcatcaattatttaaccaattaaatactattaca-----------
---tgccaaattgatgttcttgggattgaatctaatagaataattc--------------
---------------cccccccccc---------cccccccccccccccccc--------
------------------------------------------------------------
------------------------------------------------------------
------------------------------------------------------------
------------------------------------------------------------
------------------------------------------------------------
---------------------------cccccctaaaattatataattttgtttgct---
---ttttgtgtttttgcgtccaataccactcttatgccttctcttatttttggtttatga
cagagagttgagaattgtctatcaaaggtggagcagtctccctctgaatcaatgcaaagt
gcactttctccgtcattgaaagcattggttgatgaaacacttttaggacatacaaatgtt
gatgttaaagttgcagttgcatcttgcatcagtgagataacaagaattactgcacctgat
gcgccttatgatgatgaccagatgaaggtacttaaaatataagtacat----gtttttag
attttgtttaaggcctgccaaatagtcatttattttttgggtttgacttt-tgtttattt
ttgtgtatgcaggaggtctttcggcttattgtatcatcatttgaaaatctgtgtgacaag
tcaagccgatcatacacaaaaagaacctcaattcttgagactgttgcaaaggtcaggtct
tgtgtggtgatgttggatcttgaatgtgatgccttgatcctggaaatgttccagcatttt
ctaaaggcaattaggtacagacgtgtcttctgttgtttaatcctttatttgttgttgttg
tagtgctttttttttctactctttgttgacttggaacggtgaatatatttgacattttaa
ttgcttaagcaacacatgcagtattaaattgcttgcatttttgtttgtcgccaaatgtgt
atgtatcttattgtgtgactttcttttcctcttttctgttgaattt-tgaattttttatg
agatacctatatttgttagttcagcatggaagatggcctgttatgatacctt--------
-------------------------------gaaatcaagagtactttggtcattgtgga
tgtcttttattttcttgcacaaagttacagagtttctttactttcatatctcagaaaaaa
tatagctag---------tatctttttagtattcctcatgctgttttttatgcttgcaat
ggatctttagtggagatgtcattatttctgcggggtcaggtacctgcttgcctatatttt
tgggagagggggtggcgtggattggggaggggtcagttatgggtatagttttctatgcgt
tatagatctctaaggtggtcaggagatcaagcccttccttgactccactctgatatacat
gacttatgtatatatttaatccaaaaggttacaaacccttaactcttatcactgtacatg
tactgctgcctacttgtctcgcaaatcatcatcttcttcctagtacacaatctccgtttc
tttattgtatttaggtttctgcattcataattcatgtcttgatattattgatttttattt
cctgttgagaaaccgtggt----tgcatatcctttgactgatgtttccttctcaaaaatc
tccagggactatcatccagagaatgtttttcaatccatggagacaataatgacccttgtc
ttagaagaaagtgaagatattccaatggagcttctcacccctatattagaatgcgtgaaa
attggcaacaaagtaatttactgtccgaattacagattaca--ttttttttgatcttctc
a--ttttcttttttctaataatctgttaccataatatc-tttttaggatgttttgcccat
tgctcggaaattgggagagagagttcttgaaatatgtgctccgaaggttaagccttactt
ggtacaggctgtaaaggacctgggtatttcattagatgactatagtaaagttttatctac
catatgccaagatgctgatggtgatgttgagcagaatgaagtccaagcttctgatgagaa
tatggtac---ttatcttggtattaagaagtgtgaatttattgcttattttgtgaaaaaa
tgtattaattgactgctttcta--------ctcaaaccattttgtacctgagcttgcttt
gttcttcacacttttgtttaagttgcatttttatatga-------taatttgtattttca
ttgccctttcgatttcttgtcttctgcctatagcttttctccatgtggtatgttttgtga
ttaaacgttacaatgacaagaatgaaagttgactgcttgtgattaattcctaatgtcttg
tggttgttacccgttcatcttatccttttatggaaattgtttagaattctttgtgtttga
ttttactttcttttgttcagca-aggttttatttgatgaatgcatgttgtcatattatca
tactttctcgcactatct------tactccattaattttccgaattgttt--agttctgt
tattgtcacttaattata---cgcatgttttcaggctgttgagagcaggccaacgaagcc
acccttggataacggatcccaggcatgccatctttctactttaa-ttaatttaggaataa
ttacataaggcaccattttttgtaaaatatttacatttttacgtttaaagaatgttttta
ttacatttttacggtttttcaaaaaataacacaaaaacaacataaaatcaacaagaaaac
tgcataaaagtaacatgaaaataacatcaaaataacatacagataataaaaaatcaacaa
caaattaacaagattacaacagaaaaagacctgattttttgtaaataaaatcaaaaaaat
cgtaaaaatgtttaaaattccgtgaaactgtatttttgtaa-ttttttttaattgttttt
atgtttttgtgaaataatccctttaatttatatgatataaattttactgatttctctttg
ttgagtatctactgaagctttgagattaacttaaaataagtcttacccaacttagtttct
tatacaggaggataaagcgggaacaacagaagcagcatcattagaacaagctgtaatttc
tgtggatagatctcctcagtctgcattgagtaa---tggtatcacccagactgcgggaga
tgactctttgactgattctagctccctgaagaagcaagaggatgatcagcaaatcgagag
taccaaggatttggatgcaccaaacaatgttgacactgatacttcgaacactgagaaggc
agcagatacagaagagaagctagagcagagcaataagaaagttgggagagatactagttc
gtctgcaaaatctactccttcagaaagtcctcatgttttgaacgagaaggaaagtgctga
taatgagaagaaaagtgcagaaaatgagaagaaaaatgcagataacgagaagaaaagtgc
agatcgtgaaaagaaaagttcagaaaacgagaagaaaagtgcagataatgagaagagaag
ttcagaaaatgataagaaaagtgcagataatgaggagaaaagtgcagaaaatgagaatca
aaatgcagaaagtgagaacctaagtgcagaaaatgagaaggaaagtacagacaataggaa
ggaaagtgcggacaatgcaaaggaaagtgctgacaatgagaaggaaacagagaaacttcc
agaccaggaagaacagagtgaggatcttcgcgattcaccaca------tcagggtccagt
tgatgagactgcagtgctttcagaaaatgataaggtgtctgatgttaagctttcatcacc
caaggcattggagagtgaatctgccaatgttgctactacatctccaagtgtgaaacttac
tgatgaaagtcgttccaaaaagtctgggcgacagaagaagaaggataattcagataagga
agctgctccatctgccgatgatacctccaaaaaggtagctgatgggaca-----------
------------------------------------------------------------
-------------------------agtgattctgaggtaaagacaaacaggcgttccgg
gaaaaaggtgccagctgctacttctaatgagaataaagctttagcagaggctaatgtatc
caagaaggaaagtggaaatacaagtgactcagagacaaagcctttgaggcagttagctaa
gaaagtagatggaggcagtaaaaaggaagaaggatcctcagcaaagcatgcggaggataa
gaagaagagggttcggggaaaagctctttctgagaaggatggaaaaaaagcttctattaa
agatgatagcaaagtacgttattattagctttagacacttt-------------------
--------------------------gcatctgttct-----------aagtgatgatgc
tatttctgttttattatattattta-----------------------------------
-------------------------------------------------------ttttg
tatttctaacaatataattca---------------------------------------
------------------------------------------------------------
------------------------------------------------------------
------------------------------------------------------------
----------------------------------------------------------ta
acttgcttttgctgtaatgaattgtgtaggatactattgcttcaccaaagtcattgggga
aatcaacaaaagatgaacagaagattgaggagaccacgaagacaaattctaagagaaaac
gtactccaggcaaagcaaaggtatgttttagtacttttatattttatttatctgtataat
tttctgatatcataaacaaagaactagtattatagtattaggtttcaaatgcagacttca
gaatgccatgtatttgtccatcgagacttgtaggttttccaacatcttttttgttgtttg
gtccctatcaggagtccggcaataaaggttatgatgaggattgggttggtatgaaggtta
gagtttggtggccggatgatcaattgtaagtattggtgatataatgtattgctaaggaat
tct--------cagtttcaacaactttgtttccacatac----------atttgtggttt
ttctaaacacttaaatttgaaat----------------ttcttgtctaaatcaacaatt
gttttattattatttaataaaagatacaaatattcattgtatgtgattaataggcttatt
cctgttacaacct-----------------------------------------------
------------------------------------------------------------
------------------------------------------------------------
------------------------------------------------------------
------------------------------------------------------------
------------------------------------------------------------
------------------------------------------------------------
--caaatctgcccagacaagggattttcttattatcatttctttttttaa---------a
taatgtacaggtactataagggttatattgcatcttttgatcccgtagcaaagaagcata
aggtgagatgcgtg----------------tattaaatta---ttcctgaggttg-tttt
tttttgatgtg-tgttactctttagttgctgaagca-acttgattaaattttt-------
-------------ataggttatgtattatgatggtgatgaggaagtattaaatctcaagg
aagaaaagtggaatttcatcgaaggtgattctgtgtccaatgaggtaagtgacttcctgt
tttgtatatc-ctattcttatagtatccttgctgttaagatccatgaagcttcattctc-
---tttccaggaaggtaaagctgaacaagcaagtcctgatgcttccaatgaaatgtaagt
tgttattaatgtag-tttttcagctctgattttaccattattactgttatctgtgtatgt
tcctccgcggtcgcttcaaatcgccacaatgttccctcttttcttatgaaaatgctttta
aaagtcaagagacattgtgattagaagagttattaaactgttatgatctgaaattgacgt
ttagcatttgtacagttgttgcatttgataataagattgcctatactattactttttaag
gcttga-tttttttgacattcagatagttagctacattaaacaacataactgtggaaaat
acatccagatcgttgtaaaggaaccccatttccaaaacaaagacgtgttagaattttcct
gttcaggcttgattgttgctttggtttactctttgttgaatgcagtgatcaattagaatt
ttcctccagtcattctgaatttataattttcactaagtgtttgagattgcaacgatagac
agacacatgct---gtttaggatggtttatatttcgttgccttgcat-ttaacttttaat
tgactacactctatttagaattagaaaattgatgaaattaccatctcaatctcaagcctg
aagattgtccttgtcaaaaaggagagatgatcttcaatcaataaccatagtgtctcttcc
tatcacatgtctcatctttaaaagcttgtcaagtctttattttcga----gaatattctt
cttaactagtttttgccatcatttcc----ttcagctgtctttacttgtttatgctctaa
g--------------------------------------------aggcttcaagcttaa
tattacaattt-------------------------------------------------
---------aatttcaattaaaatgtttattttaatagggaaattttactgatattccct
tggattatataattttcctcattgatttcttttgt-caacataagcagtcccctaaagaa
gaaagtgaagacaaatgcggatgagccttctaaacgtaaaaagatcgagtcttcacccaa
aaagtaggtgtatatgttacccagtttttctttgatt---tcgtttattttgttgctaac
atccttcattatattgtccaggggtggaggtgcttcatccagcaaatccaaggtcacgcc
aaaatctggacgtggcaataaagctgatggcaaatccaaagatgattccaaatctgttgg
caagtcggatgcggtgggtggtggcaaatc---taaggatcatacaccaaaaagtgctag
taccaaatcagccaatgttgcatcaaaatcatcaaccaagtctaagaatcatgattctca
gacaccaaagactaccaaatccaaggacgaaagcagcacgccgtccaccaagtccaagca
agaaattcagaaatctggaaagtcaaagttggcgacacccaaaacagctactgtttccaa
ggagaaaaccagtcaaagtggtgggaagtccagtgccaatggtactgggaaagtgaagtc
tggttcatcgaagataaaagaggttgatgatgatggtaaggagagctcctctgattcagg
taaaccagcagagattactaaaggcaagtccccgaatccttccaaggctcaggaaggtga
ggccaagacaggtaagaagcgacgaagaagtggcacgaaaggttaaacat-tttcttctg
ttcatttcctcttaaaaaaaggggttgtttagctctgcaaattgatagtagacacgttgg
agctgccgttgttaattcacagttagtcggtagtttatgtagttgtaggattgaggtgga
gttcatttgcgttcatgttttttttttatatatataaattattattttagatgggattaa
tgtttatttggggaggaaggcagcagaatctcttatgggttggcttggttcttgttataa
aacctg-------------aatgcgttatataagataa--tgtcagaatcagagtgatct
tcagatgactgccaagattcactaaccttattgatgatgagttaccattaatgtggacat
aatgtagtgatttatgtttattatttagtagcagtagaagatca----------------
------------------------------------------------------------
------------------------------------------------------------
---------------------------------------------------------
>SODLa.chrX 
------------------------------------------------------------
------------------------------------------------------------
------------------------------------------------------------
------------------------------------------------------------
------------------------------------------------------------
------------------------------------------------------------
------------------------------------------------------------
------------------------------------------------------------
------------------------------------------------------------
------------------------------------------------------------
------------------------------------------------------------
------------------------------------------------------------
------------------------------------------------------------
------------------------------------------------------------
------tactcttcgttgttctacggcttcataat---------------tagttagggt
ttatacatgcacttgctaaagcataagtattaacgccttttattttgcttcatcgtatcg
aaatctatagcactgtaaattgctgtcctttcctttaatgcatctcatttttgccag---
------------------tttttctcctcctccgtcacttaaccgcaagtacaa------
---------------------------------------------------agttggtgt
cttggcggaatgttttcatcaattatttaaccaattaaatactattaca-----------
---tgccaaattgatgttcttgggattgaatctaatagaataattc--------------
-----------------------------------ccccccccccccccccc--------
------------------------------------------------------------
------------------------------------------------------------
------------------------------------------------------------
------------------------------------------------------------
------------------------------------------------------------
---------------------------cccccctaaaattatataattttgtttgct---
---ttttgtgtttttgcgtccaataccactcttatgccttctcttatttttggtttatga
cagagagttgagaattgtctatcaaaggtggagcagtctccctctgaatcaatgcaaagt
gcactttctccgtcattgaaagcattggttgatgaaacacttttaggacatacaaatgtt
gatgttaaagttgcagttgcatcttgcatcagtgagataacaagaattactgcacctgat
gcgccttatgatgatgaccagatgaaggtacttaaaatataagtacat----gtttttag
attttgtttaaggcctgccaaatagtcatttattttttgggtttgacttt-tgtttattt
ttgtgtatgcaggaggtctttcggcttattgtatcatcatttgaaaatctgtgtgacaag
tcaagccgatcatacacaaaaagaacctcaattcttgagactgttgcaaaggtcaggtct
tgtgtggtgatgttggatcttgaatgtgatgccttgatcctggaaatgttccagcatttt
ctaaaggcaattaggtacagacgtgtcttctgttgtttaatcctttatttgttgttgttg
tagtgctttttttttctactctttgttgacttggaacggtgaatatatttgacattttaa
ttgcttaagcaacacatgcagtattaaattgcttgcatttttgtttgtcgccaaatgtgt
atgtatcttattgtgtgactttcttttcctcttttctgttgaattt-tgaattttttatg
agatacctatatttgttagttcagcatggaagatggcctgttatgatacctt--------
-------------------------------gaaatcaagagtactttggtcattgtgga
tgtcttttattttcttgcacaaagttacagagtttctttactttcatatctcagaaaaaa
tatagctag---------tatctttttagtattcctcatgctgttttttatgcttgcaat
ggatctttagtggagatgtcattatttctgcggggtcaggtacctgcttgcctatatttt
tgggagagggggtggcgtggattggggaggggtcagttatgggtatagttttctatgcgt
tatagatctctaaggtggtcaggagatcaagcccttccttgactccactctgatatacat
gacttatgtatatatttaatccaaaaggttacaaacccttaactcttatcactgtacatg
tactgctgcctacttgtctcgcaaatcatcatcttcttcctagtacacaatctccgtttc
tttattgtatttaggtttctgcattcataattcatgtcttgatattattgatttttattt
cctgttgagaaaccgtggt----tgcatatcctttgactgatgtttccttctcaaaaatc
tccagggactatcatccagagaatgtttttcaatccatggagacaataatgacccttgtc
ttagaagaaagtgaagatattccaatggagcttctcacccctatattagaatgcgtgaaa
attggcaacaaagtaatttactgtccgaattacagattaca--ttttttttgatcttctc
a--ttttctttttcctaataatctgttaccataatatc-tttttaggatgttttgcccat
tgctcggaaattgggagagagagttcttgaaatatgtgctccgaaggttaagccttactt
ggtacaggctgtaaaggacctgggtatttcattagatgactatagtaaagttttatctac
catatgccaagatgctgatggtgatgttgagcagaatgaagtccaagcttctgatgagaa
tatggtac---ttatcttggtattaagaagtgtgaatttattgcttattttgtgaaaaaa
tgtattaattgactgctttcta--------ctcaaaccattttgtacctgagcttgcttt
gttcttcacacttttgtttaagttgcatttttatatga-------taatttgtattttca
ttgccctttcgatttcttgtcttctgcctatagcttttctccatgtggtatgttttgtga
ttaaacgttacaatgacaagaatgaaagttgactgcttgtgattaattcctaatgtcttg
tggttgttacccgttcatcttatccttttatggaaattgtttagaattctttgtgtttga
ttttactttcttttgttcagca-aggttttatttgatgaatgcatgttgtcatattatca
tactttctcgcactatct------tactccattaattttccgaattgttt--agttctgt
tattgtcacttaattata---cgcatgttttcaggctgttgagagcaggccaacgaagcc
acccttggataacggatcccaggcatgccatctttctactttaa-ttaatttaggaataa
ttacataaggcaccattttttgtaaaatatttacatttttacgtttaaagaatgttttta
ttacatttttacggtttttcaaaaaataacacaaaaacaacataaaatcaacaagaaaac
tgcataaaagtaacatgaaaataacatcaaaataacatacagataataaaaaagcaacaa
caaattaacaagattacaacagaaaaagacctgattttttgtaaataaaatcaaaaaaat
cgtaaaaatgtttaaaattccgtgaaactgtatttttgtaa-ttttttttaattgttttt
atgtttttgtgaaataatccctttaatttatatgatataaattttactgatttctctttg
ttgagtatctactgaagctttgagattaacttaaaataagtcttacccaacttagtttct
tatacaggaggataaagcgggaacaacagaagcagcatcattagaacaagctgtaatttc
tgtggatagatctcctcagtctgcattgagtaa---tggtatcacccagactgcgggaga
tgactctttgactgattctagctccctgaagaagcaagaggatgatcagcaaatcgagag
taccaaggatttggatgcaccaaacaatgttgacactgatacttcgaacactgagaaggc
agcagatacagaagagaagctagagcagagcaataagaaagttgggagagatactagttc
gtctgcaaaatctactccttcagaaagtcctcatgttttgaacgagaaggaaagtgctga
taatgagaagaaaagtgcagaaaatgagaagaaaaatgcagataacgagaagaaaagtgc
agatcgtgaaaagaaaagttcagaaaacgagaagaaaagtgcagataatgagaagagaag
ttcagaaaatgataagaaaagtgcagataatgaggagaaaagtgcagaaaatgagaatca
aaatgcagaaagtgagaacctaagtgcagaaaatgagaaggaaagtacagacaataggaa
ggaaagtgcagacaatgcaaaggaaagtgctgacaatgagaaggaaacagagaaacttcc
agaccaggaagaacagagtgaggatcttcgcgattcaccaca------tcagggtccagt
tgatgagactgcagtgctttcagaaaatgataaggtgtctgatgttaagctttcatcacc
caaggcattggagagtgaatctgccaatgttgctactacatctccaagtgtgaaacttac
tgatgaaagtcgttccaaaaagtctgggcgacagaagaagaaggataattcagataagga
agctgctccatctgccgatgatacctccaaaaaggtagctgatgggaca-----------
------------------------------------------------------------
-------------------------agtgattctgaggtaaagacaaacaggcgttccgg
gaaaaaggtgccagctgctacttctaatgagaataaagctttagcagaggctaatgtatc
caagaaggaaagtggaaatacaagtgactcagagacaaagcctttgaggcagttagctaa
gaaagtagatggaggcagtaaaaaggaagaaggatcctcagcaaagcatgcggaggataa
gaagaagagggttcggggaaaagctctttctgagaaggatggaaaaaaagcttctattaa
agatgatagcaaagtacgttattattagctttagacacttt-------------------
--------------------------gcatctgttct-----------aagtgatgatgc
tatttctgttttattatattattta-----------------------------------
-------------------------------------------------------ttttg
tatttctaacaatataattca---------------------------------------
------------------------------------------------------------
------------------------------------------------------------
------------------------------------------------------------
----------------------------------------------------------ta
acttgcttttgctgtaatgaattgtgtaggatactattgcttcaccaaagtcattgggga
aatcaacaaaagatgaacagaagattgaggagaccacgaagacaaattctaagagaaaac
gtactccaggcaaagcaaaggtatgttttagtacttttatattttatttatctgtataat
tttctgatatcataaacaaagaactagtattatagtattaggtttcaaatgcagacttca
gaatgccatgtatttgtccatcgagacttgtaggttttccaacatcttttttgttgtttg
gtccctatcaggagtccggcaataaaggttatgatgaggattgggttggtatgaaggtta
gagtttggtggccggatgatcaattgtaagtattggtgatataatgtattgctaaggaat
tct--------cagtttcaacaactttgtttccacatac----------atttgtggttt
ttctaaacacttaaatttgaaat----------------ttcttgtctaaatcaacaatt
gttttattattatttaataaaagatacaaatattcattgtatgtgattaataggcttatt
cctgttacaacct-----------------------------------------------
------------------------------------------------------------
------------------------------------------------------------
------------------------------------------------------------
------------------------------------------------------------
------------------------------------------------------------
------------------------------------------------------------
--caaatctgcccagacaagggattttcttattatcatttctttttttaa---------a
taatgtacaggtactataagggttatattgcatcttttgatcccgtagcaaagaagcata
aggtgagatgcgtg----------------tattaaatta---ttcctgaggttg-tttt
tttttgatgtg-tgttactctttagttgctgaagca-acttgattaaattttt-------
-------------ataggttatgtattatgatggtgatgaggaagtattaaatctcaagg
aagaaaagtggaatttcatcgaaggtgattctgtgtccaatgaggtaagtgacttcctgt
tttgtatatc-ctattcttatagtatccttgctgttaagatccatgaagcttcattctc-
---tttccaggaaggtaaagctgaacaagcaagtcctgatgcttccaatgaaatgtaagt
tgttattaatgtag-tttttcagctctgattttaccattattactgttatctgtgtatgt
tcctccgcggtcgcttcaaatcgccacaatgttccctcttttcttatgaaaatgctttta
aaagtcaagagacattgtgattagaagagttattaaactgttatgatctgaaattgacgt
ttagcatttgtacagttgttgcatttgataataagattgcctatactattactttttaag
gcttga-tttttttgacattcagatagttagctacattaaacaacataactgtggaaaat
acatccagatcgttgtaaaggaaccccatttccaaaacaaagacgtgttagaattttcct
gttcaggcttgattgttgctttggtttactctttgttgaatgcagtgatcaattagaatt
ttcctccagtcattctgaatttataattttcactaagtgtttgagattgcaacgatagac
agacacatgct---gtttaggatggtttatatttcgttgccttgcat-ttaacttttaat
tgactacactctatttagaattagaaaattgatgaaattaccatctcaatctcaagcctg
aagattgtccttgtcaaaaaggagagatgatcttcaatcaataaccatagtgtctcttcc
tatcacatgtctcatctttaaaagcttgtcaagtctttattttcga----gaatattctt
cttaactagtttttgccatcatttcc----ttcagctgtctttacttgtttatgctctaa
g--------------------------------------------aggcttcaagcttaa
tattacaattt-------------------------------------------------
---------aatttcaattaaaatgtttattttaatagggaaattttactgatattccct
tggattatataattttcctcattgatttcttttgt-caacataagcagtcccctaaagaa
gaaagtgaagacaaatgcggatgagccttctaaacgtaaaaagatcgagtcttcacccaa
aaagtaggtgtatatgttacccagtttttctttgatt---tcgtttattttgttgctaac
atccttcattatattgtccaggggtggaggtgcttcatccagcaaatccaaggtcacgcc
aaaatctggacgtggcaataaagctgatggcaaatccaaagatgattccaaatctgttgg
caagtcggatgcggtgggtggtggcaaatc---taaggatcatacaccaaaaagtgctag
taccaaatcagccaatgttgcatcaaaatcatcaaccaagtctaagaatcatgattctca
gacaccaaagactaccaaatccaaggacgaaagcagcacgccgtccaccaagtccaagca
agaaattcagaaatctggaaagtcaaagttggcgacacccaaaacagctactgtttccaa
ggagaaaaccagtcaaagtggtgggaagtccagtgccaatggtactgggaaagtgaagtc
tggttcatcgaagataaaagaggttgatgatgatggtaaggagagctcctctgattcagg
taaaccagcagagattactaaaggcaagtccccgaatccttccaaggctcaggaaggtga
ggccaagacaggtaagaagcgacgaagaagtggcacgaaaggttaaacat-tttcttctg
ttcatttcctcttaaaaaaaggggttgtttagctctgcaaattgatagtagacacgttgg
agctgccgttgttaattcacagttagtcggtagtttatgtagttgtaggattgaggtgga
gttcatttgcgttcatgttttttttttatatatataaattattattttagatgggattaa
tgtttatttggggaggaaggcagcagaatctcttatgggttggcttggttcttgttataa
aacctg-------------aatgcgttatataagataa--tgtcagaatcagagtgatct
tcagatgactgccaagattcactaaccttattgatgatgagttaccattaatgtggacat
aatgtagtgatttatgtttattatttagtagcagtagaagatca----------------
------------------------------------------------------------
------------------------------------------------------------
---------------------------------------------------------
>Pink_pepper_X
--ccgagctcatctttactggattcgcttctctttttgatacaccccacaaaatacaagt
tacagattaccaaaaagagttaaccaaagtgttcggagaaaattaagtaaaaaacccatt
aaaaggttttttatttatttttaaagcaagaaaaaagtgtttatttttttattagccttt
agtggttattatttttatttttttggactttaaacttattaattttctggaaaaaaatag
ttcgaaatcgaaacactatcggtttatctgtcttactctctttctctctctaaaaggaaa
ccctaactttctccatcgtagattttttcttaaatcttctttcttcccacgattcgtggg
tttctaggggtttcaaggctgtcaatggtctgaattttgtgtctgaggtctgagattgat
aaggatctgtagttggagagacgaaacagagctataatggcttcgtctgataaagatctt
gaagtacaactgctggaatctgggaataggcttgtggaacctccgtcatccgttgatgaa
ctccttcctcttctcgacgtaagccccaattttttttttctcaatgaattttgaagtgcg
atgaagtttgttttgctgtgttttcagctttgttgatgcgtttttccatggaaaagtgtt
tgttttttgagcaattgtttgcttggtcactgtgaatgaaagcctctgactatgagcttt
ggatagggtttttatttatttattttttaaaatgttttttgttcgatctgttctaactat
tgattgttttagcgttgtgttacacactgtttaacttgttttatcttctcgtgttcttag
ttttattactcttcgttgttctacggcttcataat---------------tagttagggt
ttatacatgcacttgctaaagcataagtattaacgccttttattttgcttcatcgtatcg
aaatctatagcactgtaaattgctgtcctttcctttaatgcatctcatttttgccag---
------------------tttttctcctcctccgtcacttaaccgcaagtacaa------
---------------------------------------------------agttggtgt
cttggcggaatgttttcatcaattatttaaccaattaaatactattaca-----------
---tgccaaattgatgttcttgggattgaatctaatagaataattc--------------
--------------------ccccc---------cccccccccccccccccc--------
------------------------------------------------------------
------------------------------------------------------------
------------------------------------------------------------
------------------------------------------------------------
------------------------------------------------------------
---------------------------cccccctaaaattatataattttgtttgct---
---ttttgtgtttttgcgtccaataccactcttatgccttctcttatttttggtttatga
cagagagttgagaattgtctatcaaaggtggagcagtctccctctgaatcaatgcaaagt
gcactttctccgtcattgaaagcattggttgatgaaacacttttaggacatacaaatgtt
gatgttaaagttgcagttgcatcttgcatcagtgagataacaagaattactgcacctgat
gcgccttatgatgatgaccagatgaaggtacttaaaatataagtacat----gtttttag
attttgtttaaggcctgccaaatagtcatttattttttgggtttgacttt-tgtttattt
ttgtgtatgcaggaggtctttcggcttattgtatcatcatttgaaaatctgtgtgacaag
tcaagccgatcatacacaaaaagaacctcaattcttgagactgttgcaaaggtcaggtct
tgtgtggtgatgttggatcttgaatgtgatgccttgatcctggaaatgttccagcatttt
ctaaaggcaattaggtacagacgtgtcttctgttgtttaatcctttatttgttgttgttg
tagtgctttttttttctactctttgttgacttggaacggtgaatatatttgacattttaa
ttgcttaagcaacacatgcagtattaaattgcttgcatttttgtttgtcgccaaatgtgt
atgtatcttattgtgtgactttcttttcctcttttctgttgaattt-tgaattttttatg
agatacctatatttgttagttcagcatggaagatggcctgttatgatacctt--------
-------------------------------gaaatcaagagtactttggtcattgtgga
tgtcttttattttcttgcacaaagttacagagtttctttactttcatatctcagaaaaaa
tatagctag---------tatctttttagtattcctcatgctgttttttatgcttgcaat
ggatctttagtggagatgtcattatttctgcggggtcaggtacctgcttgcctatatttt
tgggagagggggtggcgtggattggggaggggtcagttatgggtatagttttctatgcgt
tatagatctctaaggtggtcaggagatcaagcccttccttgactccactctgatatacat
gacttatgtatatatttaatccaaaaggttacaaacccttaactcttatcactgtacatg
tactgctgcctacttgtctcgcaaatcatcatcttcttcctagtacacaatctccgtttc
tttattgtatttaggtttctgcattcataattcatgtcttgatattattgatttttattt
cctgttgagaaaccgtggt----tgcatatcctttgactgatgtttccttctcaaaaatc
tccagggactatcatccagagaatgtttttcaatccatggagacaataatgacccttgtc
ttagaagaaagtgaagatattccaatggagcttctcacccctatattagaatgcgtgaaa
attggcaacaaagtaatttactgtccgaattacagattaca--ttttttttgatcttctc
a--ttttcttttttctaataatctgttaccataatatc-tttttaggatgttttgcccat
tgctcggaaattgggagagagagttcttgaaatatgtgctccgaaggttaagccttactt
ggtacaggctgtaaaggacctgggtatttcattagatgactatagtaaagttttatctac
catatgccaagatgctgatggtgatgttgagcagaatgaagtccaagcttctgatgagaa
tatggtac---ttatcttggtattaagaagtgtgaatttattgcttattttgtgaaaaaa
tgtattaattgactgctttcta--------ctcaaaccattttgtacctgagcttgcttt
gttcttcacacttttgtttaagttgcatttttatatga-------taatttgtattttca
ttgccctttcgatttcttgtcttctgcctatagcttttctccatgtggtatgttttgtga
ttaaacgttacaatgacaagaatgaaagttgactgcttgtgattaattcctaatgtcttg
tggttgttacccgttcatcttatccttttatggaaattgtttagaattctttgtgtttga
ttttactttcttttgttcagca-aggttttatttgatgaatgcatgttgtcatattatca
tactttctcgcactatct------tactccattaattttccgaattgttt--agttctgt
tattgtcacttaattata---cgcatgttttcaggctgttgagagcaggccaacgaagcc
acccttggataacggatcccaggcatgccatctttctactttaa-ttaatttaggaataa
ttacataaggcaccattttttgtaaaatatttacatttttacgtttaaagaatgttttta
ttacatttttacggtttttcaaaaaataacacaaaaacaacataaaatcaacaagaaaac
tgcataaaagtaacatgaaaataacatcaaaataacatacagataataaaaaatcaacaa
caaattaacaagattacaacagaaaaagacctgattttttgtaaataaaatcaaaaaaat
cgtaaaaatgtttaaaattccgtgaaactgtatttttgtaa-ttttttttaattgttttt
atgtttttgtgaaataatccctttaatttatatgatataaattttactgatttctctttg
ttgagtatctactgaagctttgagattaacttaaaataagtcttacccaacttagtttct
tatacaggaggataaagcgggaacaacagaagcagcatcattagaacaagctgtaatttc
tgtggatagatctcctcagtctgcattgagtaa---tggtatcacccagactgcgggaga
tgactctttgactgattctagctccctgaagaagcaagaggatgatcagcaaatcgagag
taccaaggatttggatgcaccaaacaatgttgacactgatacttcgaacactgagaaggc
agcagatacagaagagaagctagagcagagcaataagaaagttgggagagatactagttc
gtctgcaaaatctactccttcagaaagtcctcatgttttgaacgagaaggaaagtgctga
taatgagaagaaaagtgcagaaaatgagaagaaaaatgcagataacgagaagaaaagtgc
agatcgtgaaaagaaaagttcagaaaacgagaagaaaagtgcagataatgagaagagaag
ttcagaaaatgataagaaaagtgcagataatgaggagaaaagtgcagaaaatgagaatca
aaatgcagaaagtgagaacctaagtgcagaaaatgagaaggaaagtacagacaataggaa
ggaaagtgcggacaatgcaaaggaaagtgctgacaatgagaaggaaacagagaaacttcc
agaccaggaagaacagagtgaggatcttcgcgattcaccaca------tcagggtccagt
tgatgagactgcagtgctttcagaaaatgataaggtgtctgatgttaagctttcatcacc
caaggcattggagagtgaatctgccaatgttgctactacatctccaagtgtgaaacttac
tgatgaaagtcgttccaaaaagtctgggcgacagaagaagaaggataattcagataagga
agctgctccatctgccgatgatacctccaaaaaggtagctgatgggaca-----------
------------------------------------------------------------
-------------------------agtgattctgaggtaaagacaaacaggcgttccgg
gaaaaaggtgccagctgctacttctaatgagaataaagctttagcagaggctaatgtatc
caagaaggaaagtggaaatacaagtgactcagagacaaagcctttgaggcagttagctaa
gaaagtagatggaggcagtaaaaaggaagaaggatcctcagcaaagcatgcggaggataa
gaagaagagggttcggggaaaagctctttctgagaaggatggaaaaaaagcttctattaa
agatgatagcaaagtacgttattattagctttagacacttt-------------------
--------------------------gcatctgttct-----------aagtgatgatgc
tatttctgttttattatattattta-----------------------------------
-------------------------------------------------------ttttg
tatttctaacaatataattca---------------------------------------
------------------------------------------------------------
------------------------------------------------------------
------------------------------------------------------------
----------------------------------------------------------ta
acttgcttttgctgtaatgaattgtgtaggatactattgcttcaccaaagtcattgggga
aatcaacaaaagatgaacagaagattgaggagaccacgaagacaaattctaagagaaaac
gtactccaggcaaagcaaaggtatgttttagtacttttatattttatttatctgtataat
tttctgatatcataaacaaagaactagtattatagtattaggtttcaaatgcagacttca
gaatgccatgtatttgtccatcgagacttgtaggttttccaacatcttttttgttgtttg
gtccctatcaggagtccggcaataaaggttatgatgaggattgggttggtatgaaggtta
gagtttggtggccggatgatcaattgtaagtattggtgatataatgtattgctaaggaat
tct--------cagtttcaacaactttgtttccacatac----------atttgtggttt
ttctaaacacttaaatttgaaat----------------ttcttgtctaaatcaacaatt
gttttattattatttaataaaagatacaaatattcattgtatgtgattaataggcttatt
cctgttacaacct-----------------------------------------------
------------------------------------------------------------
------------------------------------------------------------
------------------------------------------------------------
------------------------------------------------------------
------------------------------------------------------------
------------------------------------------------------------
--caaatctgcccagacaagggattttcttattatcatttctttttttaa---------a
taatgtacaggtactataagggttatattgcatcttttgatcccgtagcaaagaagcata
aggtgagatgcgtg----------------tattaaatta---ttcctgaggttg-tttt
tttttgatgtg-tgttactctttagttgctgaagca-acttgattaaattttt-------
-------------ataggttatgtattatgatggtgatgaggaagtattaaatctcaagg
aagaaaagtggaatttcatcgaaggtgattctgtgtccaatgaggtaagtgacttcctgt
tttgtatatc-ctattcttatagtatccttgctgttaagatccatgaagcttcattctc-
---tttccaggaaggtaaagctgaacaagcaagtcctgatgcttccaatgaaatgtaagt
tgttattaatgtag-tttttcagctctgattttaccattattactgttatctgtgtatgt
tcctccgcggtcgcttcaaatcgccacaatgttccctcttttcttatgaaaatgctttta
aaagtcaagagacattgtgattagaagagttattaaactgttatgatctgaaattgacgt
ttagcatttgtacagttgttgcatttgataataagattgcctatactattactttttaag
gcttga-tttttttgacattcagatagttagctacattaaacaacataactgtggaaaat
acatccagatcgttgtaaaggaaccccatttccaaaacaaagacgtgttagaattttcct
gttcaggcttgattgttgctttggtttactctttgttgaatgcagtgatcaattagaatt
ttcctccagtcattctgaatttataattttcactaagtgtttgagattgcaacgatagac
agacacatgct---gtttaggatggtttatatttcgttgccttgcat-ttaacttttaat
tgactacactctatttagaattagaaaattgatgaaattaccatctcaatctcaagcctg
aagattgtccttgtcaaaaaggagagatgatcttcaatcaataaccatagtgtctcttcc
tatcacatgtctcatctttaaaagcttgtcaagtctttattttcga----gaatattctt
cttaactagtttttgccatcatttcc----ttcagctgtctttacttgtttatgctctaa
g--------------------------------------------aggcttcaagcttaa
tattacaattt-------------------------------------------------
---------aatttcaattaaaatgtttattttaatagggaaattttactgatattccct
tggattatataattttcctcattgatttcttttgt-caacataagcagtcccctaaagaa
gaaagtgaagacaaatgcggatgagccttctaaacgtaaaaagatcgagtcttcacccaa
aaagtaggtgtatatgttacccagtttttctttgatt---tcgtttattttgttgctaac
atccttcattatattgtccaggggtggaggtgcttcatccagcaaatccaaggtcacgcc
aaaatctggacgtggcaataaagctgatggcaaatccaaagatgattccaaatctgttgg
caagtcggatgcggtgggtggtggcaaatc---taaggatcatacaccaaaaagtgctag
taccaaatcagccaatgttgcatcaaaatcatcaaccaagtctaagaatcatgattctca
gacaccaaagactaccaaatccaaggacgaaagcagcacgccgtccaccaagtccaagca
agaaattcagaaatctggaaagtcaaagttggcgacacccaaaacagctactgtttccaa
ggagaaaaccagtcaaagtggtgggaagtccagtgccaatggtactgggaaagtgaagtc
tggttcatcgaagataaaagaggttgatgatgatggtaaggagagctcctctgattcagg
taaaccagcagagattactaaaggcaagtccccgaatccttccaaggctcaggaaggtga
ggccaagacaggtaagaagcgacgaagaagtggcacgaaaggttaaacat-tttcttctg
ttcatttcctcttaaaaaaaggggttgtttagctctgcaaattgatagtagacacgttgg
agctgccgttgttaattcacagttagtcggtagtttatgtagttgtaggattgaggtgga
gttcatttgcgttcatgttttttttttatatatataaattattattttagatgggattaa
tgtttatttggggaggaaggcagcagaatctcttatgggttggcttggttcttgttataa
aacctg-------------aatgcgttatataagataa--tgtcagaatcagagtgatct
tcagatgactgccaagattcactaaccttattgatgatgagttaccattaatgtggacat
aatgtagtgatttatgtttattatttagtagcagtagaagatcatcatcatgatgccatg
gaagatgaagtgaaggtttttaccttatttctaagtcgtgtaaagggtttagaattaaac
ttagctctatgattgattaattattgtgagtagtgtttttttgctttgagataaactagg
ggtttcaactagacaagacaatgtaaaaatataaaaaaagaggtgactttgatttga
>AH3Ma.chrX 
------------------------------------------------------------
------------------------------------------------------------
------------------------------------------------------------
------------------------------------------------------------
------------------------------------------------------------
------------------------------------------------------------
------------------------------------------------------------
------------------------------------------------------------
------------------------------------------------------------
------------------------------------------------------------
------------------------------------------------------------
------------------------------------------------------------
------------------------------------------------------------
------------------------------------------------------------
-----ttactcttcgttgttctacggcttcataat---------------tagttagggt
ttatacatgcacttgctaaagcataagtattaacgccttttattttgcttcatcgtatcg
aaatctatagcactgtaaattgctgtcctttcctttaatgcatctcatttttgccag---
------------------tttttctcctcctccgtcacttaaccgcaagtacaa------
---------------------------------------------------agttggtgt
cttggcggaatgttttcatcaattatttaaccaattaaatactattaca-----------
---tgccaaattgatgttcttgggattgaatctaatagaataattc--------------
------------------------------------cccccccccccccccc--------
------------------------------------------------------------
------------------------------------------------------------
------------------------------------------------------------
------------------------------------------------------------
------------------------------------------------------------
---------------------------cccccctaaaattatataattttgtttgct---
---ttttgtgtttttgcgtccaataccactcttatgccttctcttatttttggtttatga
cagagagttgagaattgtctatcaaaggtggagcagtctccctctgaatcaatgcaaagt
gcactttctccgtcattgaaagcattggttgatgaaacacttttaggacatacaaatgtt
gatgttaaagttgcagttgcatcttgcatcagtgagataacaagaattactgcacctgat
gcgccttatgatgatgaccagatgaaggtacttaaaatataagtacat----gtttttag
attttgtttaaggcctgccaaatagtcatttattttttgggtttgacttt-tgtttattt
ttgtgtatgcaggaggtctttcggcttattgtatcatcatttgaaaatctgtgtgacaag
tcaagccgatcatacacaaaaagaacctcaattcttgagactgttgcaaaggtcaggtct
tgtgtggtgatgttggatcttgaatgtgatgccttgatcctggaaatgttccagcatttt
ctaaaggcaattaggtacagacgtgtcttctgttgtttaatcctttatttgttgttgttg
tagtgctttttttttctactctttgttgacttggaacggtgaatatatttgacattttaa
ttgcttaagcaacacatgcagtattaaattgcttgcatttttgtttgtcgccaaatgtgt
atgtatcttattgtgtgactttcttttcctcttttctgttgaattt-tgaattttttatg
agatacctatatttgttagttcagcatggaagatggcctgttatgatacctt--------
-------------------------------gaaatcaagagtactttggtcattgtgga
tgtcttttattttcttgcacaaagttacagagtttctttactttcatatctcagaaaaaa
tatagctag---------tatctttttagtattcctcatgctgttttttatgcttgcaat
ggatctttagtggagatgtcattatttctgcggggtcaggtacctgcttgcctatatttt
tgggagagggggtggcgtggattggggaggggtcagttatgggtatagttttctatgcgt
tatagatctctaaggtggtcaggagatcaagcccttccttgactccactctgatatacat
gacttatgtatatatttaatccaaaaggttacaaacccttaactcttatcactgtacatg
tactgctgcctacttgtctcgcaaatcatcatcttcttcctagtacacaatctccgtttc
tttattgtatttaggtttctgcattcataattcatgtcttgatattattgatttttattt
cctgttgagaaaccgtggt----tgcatatcctttgactgatgtttccttctcaaaaatc
tccagggactatcatccagagaatgtttttcaatccatggagacaataatgacccttgtc
ttagaagaaagtgaagatattccaatggagcttctcacccctatattagaatgcgtgaaa
attggcaacaaagtaatttactgtccgaattacagattaca--ttttttttgatcttctc
a--ttttctttttcctaataatctgttaccataatatc-tttttaggatgttttgcccat
tgctcggaaattgggagagagagttcttgaaatatgtgctccgaaggttaagccttactt
ggtacaggctgtaaaggacctgggtatttcattagatgactatagtaaagttttatctac
catatgccaagatgctgatggtgatgttgagcagaatgaagtccaagcttctgatgagaa
tatggtac---ttatcttggtattaagaagtgtgaatttattgcttattttgtgaaaaaa
tgtattaattgactgctttcta--------ctcaaaccattttgtacctgagcttgcttt
gttcttcacacttttgtttaagttgcatttttatatga-------taatttgtattttca
ttgccctttcgatttcttgtcttctgcctatagcttttctccatgtggtatgttttgtga
ttaaacgttacaatgacaagaatgaaagttgactgcttgtgattaattcctaatgtcttg
tggttgttacccgttcatcttatccttttatggaaattgtttagaattctttgtgtttga
ttttactttcttttgttcagca-aggttttatttgatgaatgcatgttgtcatattatca
tactttctcgcactatct------tactccattaattttccgaattgttt--agttctgt
tattgtcacttaattata---cgcatgttttcaggctgttgagagcaggccaacgaagcc
acccttggataacggatcccaggcatgccatctttctactttaa-ttaatttaggaataa
ttacataaggcaccattttttgtaaaatatttacatttttacgtttaaagaatgttttta
ttacatttttacggtttttcaaaaaataacacaaaaacaacataaaatcaacaagaaaac
tgcataaaagtaacatgaaaataacatcaaaataacatacagataataaaaaatcaacaa
caaattaacaagattacaacagaaaaagacctgattttttgtaaatttaatcaaaaaaat
cgtaaaaatgtttaaaattccgtgaaactgtatttttgtaa-ttttttttaattgttttt
atgtttttgtgaaataatccctttaatttatatgatataaattttactgatttctctttg
ttgagtatctactgaagctttgagattaacttaaaataagtcttacccaacttagtttct
tatacaggaggataaagcgggaacaacagaagcagcatcattagaacaagctgtaatttc
tgtggatagatctcctcagtctgcattgagtaa---tggtatcacccagactgcgggaga
tgactctttgactgattctagctccctgaagaagcaagaggatgatcagcaaatcgagag
taccaaggatttggatgcaccaaacaatgttgacactgatacttcgaacactgagaaggc
agcagatacagaagagaagctagagcagagcaataagaaagttgggagagatactagttc
gtctgcaaaatctactccttcagaaagtcctcatgttttgaacgagaaggaaagtgctga
taatgagaagaaaagtgcagaaaatgagaagaaaaatgcagataacgagaagaaaagtgc
agatcgtgaaaagaaaagttcagaaaacgagaagaaaagtgcagataatgagaagagaag
ttcagaaaatgataagaaaagtgcagataatgaggagaaaagtgcagaaaatgagaatca
aaatgcagaaagtgagaacctaagtgcagaaaatgagaaggaaagtacagacaataggaa
ggaaagtgcagacaatgcaaaggaaagtgctgacaatgagaaggaaacagagaaacttcc
agaccaggaagaacagagtgaggatcttcgcgattcaccaca------tcagggtccagt
tgatgagactgcagtgctttcagaaaatgataaggtgtctgatgttaagctttcatcacc
caaggcattggagagtgaatctgccaatgttgctactacatctccaagtgtgaaacttac
tgatgaaagtcgttccaaaaagtctgggcgacagaagaagaaggataattcagataagga
agctgctccatctgccgatgatacctccaaaaaggtagctgatgggaca-----------
------------------------------------------------------------
-------------------------agtgattctgaggtaaagacaaacaggcgttccgg
gaaaaaggtgccagctgctacttctaatgagaataaagctttagcagaggctaatgtatc
caagaaggaaagtggaaatacaagtgactcagagacaaagcctttgaggcagttagctaa
gaaagtagatggaggcagtaaaaaggaagaaggatcctcagcaaagcatgcggaggataa
gaagaagagggttcggggaaaagctctttctgagaaggatggaaaaaaagcttctattaa
agatgatagcaaagtacgttattattagctttagacacttt-------------------
--------------------------gcatctgttct-----------aagtgatgatgc
tatttctgttttattatattattta-----------------------------------
-------------------------------------------------------ttttg
tatttctaacaatataattca---------------------------------------
------------------------------------------------------------
------------------------------------------------------------
------------------------------------------------------------
----------------------------------------------------------ta
acttgcttttgctgtaatgaattgtgtaggatactattgcttcaccaaagtcattgggga
aatcaacaaaagatgaacagaagattgaggagaccacgaagacaaattctaagagaaaac
gtactccaggcaaagcaaaggtatgttttagtacttttatattttatttatctgtataat
tttctgatatcataaacaaagaactagtattatagtattaggtttcaaatgcagacttca
gaatgccatgtatttgtccatcgagacttgtaggttttccaacatcttttttgttgtttg
gtccctatcaggagtccggcaataaaggttatgatgaggattgggttggtatgaaggtta
gagtttggtggccggatgatcaattgtaagtattggtgatataatgtattgctaaggaat
tct--------cagtttcaacaactttgtttccacatac----------atttgtggttt
ttctaaacacttaaatttgaaat----------------ttcttgtctaaatcaacaatt
gttttattattatttaataaaagatacaaatattcattgtatgtgattaataggcttatt
cctgttacaacct-----------------------------------------------
------------------------------------------------------------
------------------------------------------------------------
------------------------------------------------------------
------------------------------------------------------------
------------------------------------------------------------
------------------------------------------------------------
--caaatctgcccagacaagggattttcttattatcatttctttttttaa---------a
taatgtacaggtactataagggttatattgcatcttttgatcccgtagcaaagaagcata
aggtgagatgcgtg----------------tattaaatta---ttcctgaggttg-tttt
tttttgatgtg-tgttactctttagttgctgaagca-acttgattaaattttt-------
-------------ataggttatgtattatgatggtgatgaggaagtattaaatctcaagg
aagaaaagtggaatttcatcgaaggtgattctgtgtccaatgaggtaagtgacttcctgt
tttgtatatc-ctattcttatagtatccttgctgttaagatccatgaagcttcattctc-
---tttccaggaaggtaaagctgaacaagcaagtcctgatgcttccaatgaaatgtaagt
tgttattaatgtag-tttttcagctctgattttaccattattactgttatctgtgtatgt
tcctccgcggtcgcttcaaatcgccacaatgttccctcttttcttatgaaaatgctttta
aaagtcaagagacattgtgattagaagagttattaaactgttatgatctgaaattgacgt
ttagcatttgtacagttgttgcatttgataataagattgcctatactattactttttaag
gcttga-tttttttgacattcagatagttagctacattaaacaacataactgtggaaaat
acatccagatcgttgtaaaggaaccccatttccaaaacaaagacgtgttagaattttcct
gttcaggcttgattgttgctttggtttactctttgttgaatg------tcaattagaatt
ttcctccagtcattctgaatttataattttcactaagtgtttgagattgcaacgatagac
agacacatgct---gtttaggatggtttatatttcgttgccttgcat-ttaacttttaat
tgactacactctatttagaattagaaaattgatgaaattaccatctcaatctcaagcctg
aagattgtccttgtcaaaaaggagagatgatcttcaatcaataaccatagtgtctcttcc
tatcacatgtctcatctttaaaagcttgtcaagtctttattttcga----gaatattctt
cttaactagtttttgccatcatttcc----ttcagctgtctttacttgtttatgctctaa
g--------------------------------------------aggcttcaagcttaa
tattacaattt-------------------------------------------------
---------aatttcaattaaaatgtttattttaatagggaaattttactgatattccct
tggattatataattttcctcattgatttcttttgt-caacataagcagtcccctaaagaa
gaaagtgaagacaaatgcggatgagccttctaaacgtaaaaagatcgagtcttcacccaa
aaagtaggtgtatatgttacccagtttttctttgatt---tcgtttattttgttgctaac
atccttcattatattgtccaggggtggaggtgcttcatccagcaaatccaaggtcacgcc
aaaatctggacgtggcaataaagctgatggcaaatccaaagatgattccaaatctgttgg
caagtcggatgcggtgggtggtggcaaatc---taaggatcatacaccaaaaagtgctag
taccaaatcagccaatgttgcatcaaaatcatcaaccaagtctaagaatcatgattctca
gacaccaaagactaccaaatccaaggacgaaagcagcacgccgtccaccaagtccaagca
agaaattcagaaatctggaaagtcaaagttggcgacacccaaaacagctactgtttccaa
ggagaaaaccagtcaaagtggtgggaagtccagtgccaatggtactgggaaagtgaagtc
tggttcatcgaagataaaagaggttgatgatgatggtaaggagagctcctctgattcagg
taaaccagcagagattactaaaggcaagtccccgaatccttccaaggctcaggaaggtga
ggccaagacaggtaagaagcgacgaagaagtggcacgaaaggttaaacat-tttcttctg
ttcatttcctcttaaaaaaaggggttgtttagctctgcaaattgatagtagacacgttgg
agctgccgttgttaattcacagttagtcggtagtttatgtagttgtaggattgaggtgga
gttcatttgcgttcatgttttttttttatatatataaattattattttagatgggattaa
tgtttatttggggaggaaggcagcagaatctcttatgggttggcttggttcttgttataa
aacctg-------------aatgcgttatataagataa--tgtcagaatcagagtgatct
tcagatgactgccaagattcactaaccttattgatgatgagttaccattaatgtggacat
aatgtagtgatttatgtttattatttagtagcagtagaagatca----------------
------------------------------------------------------------
------------------------------------------------------------
---------------------------------------------------------
